# Supplementary material for: How does the audience return to the music theater? Exploring the influence of musical theater adaptation of Chinese nursery rhymes
Source: PLoS One. 2025 May 20;20(5):e0321689. doi: 10.1371/journal.pone.0321689 (PMC12091828; doi:10.1371/journal.pone.0321689)
Supplement: The data collected from the survey questionnaire is available in the file data — (XLSX) [file pone.0321689.s001.xlsx]

## Sheet: Sheet1
1*1.标题0.1	1*1.标题1.2	1*1.标题2.3	1*1.标题3.4	1*1.标题4.5	1*1.标题5.6	1*1.标题6.7	1*1.标题7.8	1*1.标题8.9	1*1.标题9.10	1*1.标题10.11	1*1.标题11.12	1*1.标题12.13	1*1.标题13.14	1*1.标题14.15	1*1.标题15.16	1*1.标题16.17	1*1.标题17.18	1*1.标题18.19	1*1.标题19.20	1*1.标题20.21	1*1.标题21.22	1*1.标题22.23	1*1.标题23.24	1*1.标题24.25	1*1.标题25.26	1*1.标题26.27	1*1.标题27.28	1*1.标题28.29	1*1.标题29.30	1*1.标题30.31	1*1.标题31.32	1*1.标题32.33	1*1.标题33.34	1*1.标题34.35	1*1.标题35.36	1*1.标题36.37	1*1.标题37.38	1*1.标题38.39	1*1.标题39.40	1*1.标题40.41	1*1.标题41.42	1*1.标题42.43	1*1.标题43.44	1*1.标题44.45	1*1.标题45.46	1*1.标题46.47	1*1.标题47.48	1*1.标题48.49	1*1.标题49.50
5	5	4	5	4	5	5	5	4	5	5	4	5	4	5	5	5	5	5	5	4	4	5	5	5	5	4	4	5	5	5	5	4	5	4	5	5	3	1	3	4	3	3	3	3	3	3	1	5	1
5	3	4	3	2	2	4	4	5	5	4	4	4	4	4	4	4	5	4	5	4	3	4	4	1	1	1	4	3	4	5	2	1	2	3	5	5	1	5	2	5	3	5	3	5	3	5	3	3	1
3	5	4	1	1	2	5	3	4	1	4	1	1	5	5	3	3	5	4	5	3	3	5	3	5	4	4	5	4	4	4	2	1	2	4	5	4	5	3	5	5	5	2	5	3	4	5	1	2	1
1	2	3	5	4	5	3	4	4	3	4	4	5	4	4	5	4	3	5	5	5	3	5	4	1	2	3	2	1	1	3	4	3	4	1	3	2	5	1	1	3	4	5	3	3	1	2	5	4	4
3	5	5	3	1	2	3	5	3	4	5	4	4	3	4	4	5	3	1	1	2	1	2	1	5	3	4	2	4	2	3	4	3	4	4	3	4	3	4	2	4	4	3	5	4	5	5	4	2	5
4	4	3	4	3	5	2	2	2	4	4	4	4	5	4	4	4	5	5	3	5	4	4	4	5	4	4	5	5	4	4	5	4	3	3	4	5	5	5	3	5	4	4	3	2	1	3	3	3	4
4	5	4	3	4	4	4	5	4	1	3	2	1	1	1	2	1	3	3	4	5	4	5	4	5	4	3	1	1	1	1	2	1	1	4	4	3	5	5	5	5	5	5	4	2	3	5	3	5	5
4	4	5	5	3	3	5	3	4	4	3	4	5	3	5	4	4	3	1	1	3	3	5	5	4	4	3	4	5	4	3	5	5	4	3	3	4	4	3	4	4	3	2	3	3	1	5	2	4	2
5	3	5	5	4	4	5	4	5	5	5	3	5	4	4	4	5	3	5	5	3	4	5	5	5	4	5	4	3	3	1	4	3	4	4	5	5	5	2	4	1	5	4	4	2	1	3	1	5	1
5	4	5	4	5	5	4	5	5	4	5	5	5	5	4	5	5	4	5	5	5	4	5	5	4	5	5	4	5	5	5	4	5	5	5	4	5	1	5	5	2	4	1	4	5	4	1	2	3	2
5	4	5	2	1	2	4	5	5	5	4	5	4	4	4	5	5	3	3	4	5	5	5	4	5	4	5	3	4	4	4	3	1	1	5	5	4	3	5	1	4	4	3	5	4	1	4	3	1	2
5	5	5	5	5	5	5	5	5	4	5	5	5	5	4	5	5	5	4	5	5	5	5	5	5	5	5	5	5	5	5	5	5	5	5	5	5	5	3	3	2	4	2	3	2	3	3	3	1	3
4	3	4	4	1	1	2	2	2	3	2	4	2	2	4	2	2	1	4	2	3	3	4	1	4	2	1	4	5	5	4	3	2	2	3	2	2	2	1	4	4	3	2	4	2	1	3	1	5	4
3	5	4	4	4	2	5	4	4	5	4	4	4	3	3	4	5	5	4	3	5	5	3	5	5	4	4	3	5	5	5	5	5	4	1	1	2	5	3	2	2	5	1	4	2	1	4	1	1	1
5	5	3	4	5	4	5	4	4	5	4	4	5	4	5	5	3	4	4	5	4	3	4	4	5	4	4	4	4	4	5	5	4	4	4	5	4	2	5	2	3	3	1	4	2	1	3	1	1	4
4	5	4	2	2	1	4	3	5	1	4	2	2	4	4	4	5	3	5	3	5	2	1	1	5	5	3	4	4	3	5	4	4	4	2	1	3	1	1	4	3	5	5	2	1	4	3	1	3	2
5	5	5	5	5	5	5	5	4	4	5	5	5	5	5	4	5	5	4	5	5	5	5	5	5	5	5	5	4	5	5	5	5	5	5	5	5	2	5	3	2	3	2	4	2	1	3	1	1	4
4	5	5	2	1	4	5	4	5	5	4	5	4	5	3	5	5	5	4	4	5	4	5	5	5	5	4	4	5	4	5	1	2	1	5	5	4	2	5	3	4	1	5	5	2	1	4	3	3	5
1	1	1	4	3	4	5	4	5	5	5	4	4	5	4	5	4	3	2	2	1	4	5	5	5	5	4	5	3	4	4	4	4	4	4	5	5	3	1	3	1	4	1	4	3	1	5	1	5	4
4	4	3	4	2	3	2	3	2	4	1	1	1	3	5	3	3	4	4	3	3	3	4	3	1	3	4	4	3	4	4	3	2	3	3	4	2	1	5	2	5	3	4	4	1	2	3	2	5	2
2	2	1	5	5	4	5	4	5	5	5	3	5	5	3	4	5	4	5	5	3	5	5	4	4	5	5	4	2	1	2	4	4	4	5	4	5	1	5	3	4	5	4	1	2	5	3	3	4	5
2	3	3	4	3	4	3	2	2	1	4	3	3	2	2	2	4	4	3	2	2	4	4	1	2	2	4	4	4	4	5	4	2	2	3	3	2	3	5	3	2	5	2	5	2	1	5	1	5	1
2	2	4	3	5	5	2	1	2	2	2	2	1	4	4	4	5	4	4	5	5	4	4	4	4	2	4	4	5	4	5	3	4	5	5	4	4	3	1	4	2	5	5	4	3	1	3	1	5	4
5	4	3	5	4	4	5	5	3	4	4	4	5	2	2	1	1	4	3	4	4	2	1	2	4	5	4	3	5	5	5	3	4	5	5	4	4	4	3	3	5	5	3	4	4	5	4	1	3	5
2	2	3	4	5	4	1	1	1	3	5	5	4	5	4	3	4	3	5	5	4	5	4	4	4	5	4	4	5	5	4	4	5	5	3	5	4	1	5	3	3	4	2	3	3	3	5	1	5	2
3	5	4	5	5	3	4	5	3	3	4	4	4	4	5	3	4	4	5	4	5	4	5	4	4	4	5	4	5	5	3	4	4	4	3	3	5	1	2	5	3	5	2	5	4	3	3	3	5	5
5	3	4	4	5	5	5	5	3	3	3	4	3	5	3	5	5	4	3	5	4	4	4	5	5	3	5	5	5	4	4	4	5	4	2	1	2	5	3	4	1	5	4	3	3	4	5	5	1	1
4	5	5	3	5	5	5	4	5	4	5	5	4	5	5	4	4	4	4	5	4	5	5	4	5	5	4	4	4	3	4	5	4	4	5	4	5	4	2	3	3	4	4	2	4	3	3	1	2	2
5	4	4	4	3	5	1	2	1	4	5	4	4	3	3	2	4	4	4	4	4	4	5	4	3	5	4	3	3	3	4	2	1	3	3	5	5	3	5	3	2	5	3	4	2	1	3	5	5	2
4	3	2	2	1	3	4	5	4	5	4	4	5	5	4	4	5	1	1	1	1	2	3	1	5	5	3	3	4	1	2	1	1	2	5	3	5	1	5	2	4	5	2	4	4	2	3	5	5	2
3	3	4	5	4	3	4	4	4	4	4	4	4	3	5	5	4	4	4	5	4	4	4	5	1	2	2	1	3	1	2	5	4	5	4	4	4	3	2	2	2	3	2	5	4	1	5	4	4	5
3	5	4	5	4	4	3	5	4	5	5	3	4	5	4	3	3	4	5	4	5	3	5	4	4	4	5	3	4	4	3	5	4	4	4	3	4	1	5	3	2	5	5	4	2	5	5	1	5	1
1	2	2	2	4	4	3	4	4	5	5	3	5	5	5	3	5	3	4	5	5	1	3	1	3	5	4	5	5	4	4	5	5	4	3	5	5	1	1	3	1	5	4	3	3	2	3	2	3	3
4	5	4	1	1	1	5	3	4	5	4	5	3	5	3	5	5	4	5	3	4	4	4	4	4	3	5	3	5	4	3	5	5	3	4	2	3	5	5	2	1	5	4	2	2	1	5	1	2	5
5	4	4	4	4	5	5	5	3	4	5	5	4	4	5	4	4	5	4	3	5	4	5	3	3	5	5	2	2	3	3	3	4	4	4	4	5	1	3	4	2	3	1	4	2	1	3	5	1	4
5	5	3	5	4	4	3	1	2	4	2	3	2	3	2	4	1	2	4	3	1	3	2	3	3	2	2	3	2	3	1	1	2	4	2	4	1	1	2	1	2	4	2	3	2	5	3	1	5	1
4	4	5	5	4	4	4	3	5	3	4	5	4	4	4	5	4	1	2	3	3	4	4	5	4	3	5	4	4	4	4	4	4	3	5	4	3	3	3	2	3	4	2	5	5	1	4	1	2	2
4	5	5	5	5	4	5	4	5	5	5	4	5	5	4	5	5	5	5	5	4	5	4	5	5	4	5	5	5	4	5	5	4	5	5	5	4	2	1	5	5	5	4	4	3	3	3	1	5	4
5	5	3	5	4	4	3	3	5	5	5	4	3	3	4	4	4	4	4	5	5	5	3	5	4	4	4	5	5	3	5	5	3	4	5	5	3	3	5	3	5	3	1	3	3	1	3	3	5	1
5	5	5	5	5	5	5	5	5	5	5	4	5	5	5	4	5	5	4	5	5	5	5	5	5	5	5	5	5	5	4	5	5	5	5	5	5	1	5	3	4	3	5	2	2	1	3	1	5	3
5	5	5	5	5	5	5	5	5	4	5	5	5	5	5	4	5	4	5	5	5	5	5	5	5	5	5	5	5	5	4	5	5	5	5	5	5	4	2	4	3	3	1	4	5	4	4	1	4	4
3	5	4	5	4	3	3	3	3	4	4	3	5	1	3	1	1	5	4	4	4	5	4	4	4	3	5	3	2	2	2	4	5	3	5	5	3	3	1	4	5	5	5	3	3	5	3	1	3	3
5	5	4	5	4	5	4	5	5	5	5	5	4	5	5	4	4	4	5	5	5	4	5	5	5	4	5	5	5	4	5	5	4	5	5	5	4	5	1	3	5	4	2	5	2	1	5	3	3	2
5	3	4	4	5	5	4	1	2	1	2	4	4	1	3	4	2	3	2	2	4	4	2	2	2	4	1	4	3	4	5	2	4	1	2	1	4	1	5	5	2	1	1	5	4	1	5	5	1	4
4	4	4	1	2	3	3	4	5	5	4	5	3	4	4	4	5	4	5	4	5	4	4	4	5	4	4	5	4	4	5	5	5	3	3	4	5	1	5	4	3	5	3	3	2	1	3	3	1	2
1	2	2	2	1	2	4	4	3	4	4	4	4	5	4	4	3	4	3	5	3	4	5	4	2	3	1	2	3	2	3	4	5	4	5	4	4	1	1	4	1	5	2	3	5	5	5	1	2	2
1	1	3	5	3	5	5	5	3	4	3	4	5	5	4	4	4	4	5	4	5	4	4	4	3	4	5	5	4	4	5	1	2	1	5	3	5	5	3	4	3	4	2	4	1	5	3	2	1	2
4	4	2	5	4	4	4	4	3	4	3	5	5	3	4	4	5	4	5	5	3	4	4	4	4	4	4	1	2	1	3	4	5	4	4	4	3	3	2	2	3	3	5	4	3	3	3	1	5	2
1	4	3	5	4	5	1	3	2	4	3	1	2	1	3	3	2	2	4	2	2	2	3	2	3	2	1	5	4	4	4	1	3	3	1	4	2	3	3	5	3	3	4	3	3	5	3	3	5	4
1	2	3	3	3	3	3	1	3	3	3	4	3	5	4	5	4	3	4	4	3	4	3	3	3	4	1	4	4	5	5	2	3	3	2	3	3	4	3	4	1	3	5	3	4	1	3	1	1	1
5	4	4	4	4	4	5	5	4	4	5	5	4	4	5	4	5	3	1	1	1	5	4	5	5	4	5	1	4	4	1	5	4	4	4	5	4	5	1	4	5	4	5	5	5	3	3	1	5	1
4	4	5	4	3	3	5	5	3	4	4	5	3	5	4	5	4	5	4	4	5	5	3	5	4	5	3	1	2	2	2	5	4	4	3	1	1	3	1	2	3	4	5	4	3	1	5	1	5	4
3	2	3	5	3	5	5	4	5	5	4	5	4	1	1	3	4	5	4	3	5	5	5	4	5	4	5	4	3	4	4	3	4	4	5	4	5	5	5	3	5	5	2	3	3	2	3	3	5	2
1	3	2	4	4	3	3	5	5	1	1	1	1	4	4	4	4	4	3	4	4	5	3	5	4	3	5	4	4	5	5	4	5	4	4	4	4	2	2	2	4	4	2	4	3	5	3	1	5	1
4	5	5	5	5	5	5	4	5	4	5	5	5	5	4	5	5	4	5	5	5	5	5	5	5	5	5	4	5	5	5	5	5	5	5	5	5	3	5	4	3	5	1	3	3	2	2	1	2	2
4	4	3	5	5	4	4	5	3	1	1	1	3	3	2	2	1	5	4	3	5	3	4	4	1	4	1	1	4	3	3	3	5	3	4	5	4	1	5	2	2	4	3	2	5	1	3	5	5	2
5	5	5	5	5	5	5	5	5	5	5	4	5	5	4	5	5	4	5	5	5	5	5	5	5	5	5	5	5	5	5	5	5	5	5	5	5	2	2	2	3	4	2	3	1	1	3	3	1	3
5	3	3	2	1	2	3	1	1	5	3	4	4	4	3	4	5	4	4	4	5	4	5	4	3	3	5	4	4	3	4	5	3	4	4	3	4	4	2	2	3	5	5	2	2	1	5	3	2	4
3	2	4	3	3	3	4	5	5	5	4	5	4	4	4	5	5	3	5	4	4	5	4	5	4	5	5	1	1	2	4	3	5	4	5	5	4	3	5	4	3	3	5	5	2	4	3	3	2	4
2	3	1	4	5	4	5	4	3	3	2	3	1	5	4	5	4	4	5	4	4	4	5	4	3	1	1	4	4	4	4	5	5	4	4	5	3	3	3	1	5	3	1	5	3	5	1	1	1	5
3	5	4	4	2	2	5	4	4	5	3	4	5	3	2	3	4	4	5	4	3	4	5	4	2	1	1	3	5	4	4	5	4	4	4	3	5	5	5	1	4	2	2	5	3	4	4	3	2	2
3	2	1	3	3	2	5	3	5	5	5	5	3	4	5	5	3	4	5	5	3	4	4	3	5	3	5	3	5	5	3	2	3	4	5	4	4	3	1	1	3	5	1	5	3	2	3	2	5	2
3	4	3	3	4	2	5	5	3	4	4	5	4	3	1	1	1	5	5	3	4	1	1	1	4	3	5	2	4	1	2	4	5	4	3	4	5	3	5	2	1	4	3	3	2	1	3	2	3	4
2	1	2	2	3	1	4	4	3	2	3	1	1	4	5	3	3	3	4	5	4	3	4	5	4	3	5	3	1	1	1	4	5	3	2	3	1	3	5	2	5	3	2	4	2	1	5	3	1	5
5	5	3	4	4	5	4	5	5	5	4	5	4	5	5	5	3	4	5	3	4	5	4	5	4	5	5	4	4	3	5	4	4	5	5	4	5	3	5	4	3	5	4	3	3	3	5	1	5	1
5	5	4	4	3	4	5	4	5	3	5	5	5	5	5	3	5	3	5	4	5	4	5	5	4	5	5	3	4	2	2	3	4	4	5	4	5	2	5	1	2	3	3	5	4	1	3	3	5	2
5	4	5	1	1	2	5	5	4	4	5	4	5	4	4	5	5	5	5	3	4	5	4	5	4	5	5	1	4	3	2	3	1	2	5	5	4	1	5	5	5	5	5	2	5	5	5	1	5	4
1	1	1	4	5	5	3	1	3	3	2	3	4	5	4	5	3	4	4	3	2	3	4	3	2	2	4	2	2	2	2	2	4	2	3	3	2	3	1	2	3	5	2	5	4	1	4	1	5	2
1	2	2	1	3	2	4	5	4	5	4	4	4	3	3	4	3	1	1	3	2	4	3	5	5	3	5	5	3	4	5	4	5	3	3	4	5	5	5	1	3	3	1	5	2	1	3	3	2	4
4	4	5	2	2	2	5	4	3	4	4	3	4	3	3	1	1	3	3	4	5	4	5	4	5	4	3	4	3	4	2	1	2	2	3	3	4	3	5	3	2	5	1	3	2	2	3	5	5	5
3	5	4	1	3	1	4	4	4	5	4	3	5	5	5	3	4	4	4	5	5	4	4	4	4	4	4	1	1	1	3	5	5	3	4	4	2	1	5	3	4	3	4	2	2	5	5	3	5	1
2	2	1	1	2	3	2	2	1	1	1	2	3	4	1	2	4	3	4	5	4	4	4	5	3	5	4	5	4	3	4	3	3	5	3	5	3	1	1	1	2	1	5	5	2	3	3	1	1	4
5	4	5	5	5	4	4	5	5	4	5	5	5	3	5	5	5	4	5	5	5	5	5	4	5	4	5	5	5	5	4	5	5	4	5	5	4	2	1	3	4	3	2	1	4	5	5	1	5	2
5	4	4	4	1	2	4	5	4	4	4	4	4	4	5	5	4	4	5	4	5	4	4	5	5	3	5	5	4	5	4	4	1	1	3	4	5	5	1	4	2	5	4	2	3	4	5	1	5	2
4	4	5	4	4	4	4	3	2	2	1	4	1	4	3	4	5	3	5	4	4	3	5	5	1	1	3	5	3	5	5	4	4	3	4	3	5	3	5	2	2	3	2	3	2	1	5	1	3	1
5	5	4	5	5	4	5	5	4	5	3	5	5	5	5	4	4	5	5	4	4	5	4	5	4	5	5	5	5	4	4	4	5	5	5	5	4	3	5	1	1	4	5	3	2	3	3	4	3	2
4	4	4	5	4	5	5	3	4	5	5	4	4	4	4	3	5	5	3	5	5	4	3	5	4	5	4	1	1	4	2	1	4	1	4	5	4	5	3	5	2	3	3	4	2	5	4	4	2	5
4	3	2	4	4	4	5	4	3	3	4	5	5	4	5	5	3	1	1	2	1	5	4	4	4	4	5	2	1	3	1	1	1	2	1	1	2	2	5	3	1	4	3	4	2	1	5	1	5	1
1	1	2	4	5	4	4	4	3	3	1	1	2	4	4	3	4	4	5	5	4	5	3	4	3	4	5	5	3	3	4	2	2	1	4	5	3	5	3	4	2	5	1	4	2	3	1	1	5	1
2	2	3	3	5	3	4	3	3	4	4	4	5	2	1	2	1	5	4	3	3	4	4	5	5	4	4	4	4	5	5	5	4	4	4	4	4	3	5	4	2	4	2	5	3	3	3	3	4	2
4	5	4	4	5	4	1	1	3	3	4	4	5	4	4	4	4	4	5	4	4	4	4	4	4	5	4	5	5	4	3	4	5	4	3	3	3	3	5	5	2	5	4	2	1	4	3	1	4	1
3	5	5	1	1	1	3	3	1	1	3	4	3	2	2	3	3	1	4	3	4	1	4	4	2	2	4	3	4	4	5	2	3	3	2	2	4	1	3	2	2	5	4	3	2	2	5	1	5	2
5	5	4	3	4	5	4	5	5	4	5	4	5	5	5	4	4	5	4	5	4	4	5	5	4	5	5	4	4	4	4	2	2	1	5	5	4	4	5	5	2	4	2	5	3	5	4	3	5	4
4	5	4	5	4	3	5	3	5	4	5	4	5	4	3	4	4	4	4	5	4	5	5	4	4	4	5	3	5	4	5	4	4	3	5	5	3	5	2	3	1	4	2	4	2	1	2	5	5	1
4	3	4	5	5	4	4	5	4	3	4	5	5	4	5	5	3	4	4	5	5	3	4	4	4	3	4	2	2	2	2	3	1	1	5	4	4	2	5	3	2	5	3	4	3	1	3	5	4	3
3	5	3	5	3	4	4	4	4	4	4	4	5	4	4	5	4	4	4	4	4	3	5	4	4	4	3	4	4	5	4	3	5	4	5	5	3	5	2	2	3	3	5	5	3	5	5	3	3	1
5	5	4	5	4	5	4	4	5	1	2	2	2	3	3	1	1	5	3	5	5	3	2	1	3	5	5	5	3	4	4	5	5	4	4	3	3	1	1	4	3	3	4	4	3	1	3	3	5	2
4	4	4	5	5	4	5	5	3	3	5	5	3	4	5	5	3	3	5	5	3	3	5	5	4	3	5	2	3	1	1	1	1	2	1	1	1	3	5	3	2	1	5	2	2	4	3	1	2	2
1	1	2	1	4	2	4	4	4	5	5	3	4	3	4	3	2	4	4	5	4	4	3	5	1	1	1	4	5	4	3	4	4	5	3	2	1	5	5	1	1	3	4	4	3	1	5	1	5	4
4	5	4	4	4	5	3	5	5	1	1	1	3	3	3	3	2	5	3	4	4	5	4	3	4	3	3	3	4	4	4	4	4	4	5	3	4	3	1	3	2	3	3	1	4	5	5	1	2	5
2	1	1	1	1	2	4	4	5	5	4	4	4	1	2	4	1	1	1	1	3	4	5	4	5	3	3	2	4	2	3	5	4	5	1	3	2	5	5	2	1	5	1	5	2	3	1	4	5	2
2	3	1	5	5	3	1	1	2	4	4	4	5	4	4	3	5	5	3	5	3	4	4	4	5	3	4	4	4	5	4	5	5	4	5	3	4	1	3	5	5	5	2	5	5	1	5	1	3	2
3	5	5	4	5	4	5	5	3	4	5	5	3	5	5	3	3	4	4	3	4	1	1	2	4	4	4	3	1	1	1	3	4	5	5	4	4	3	1	3	3	3	4	5	5	5	3	3	5	1
1	2	4	3	2	3	3	2	1	2	3	1	3	2	1	2	4	3	2	3	1	4	2	1	1	3	2	4	1	3	1	4	1	1	3	2	1	2	3	4	3	3	4	2	3	1	3	3	5	2
4	5	5	5	4	5	5	5	4	4	5	5	5	5	5	5	3	5	5	4	5	5	5	4	4	5	5	5	4	5	5	5	4	5	4	5	5	1	3	4	2	1	5	4	1	5	5	5	5	4
4	3	3	2	1	1	2	2	3	3	4	3	1	1	4	1	4	3	4	1	3	2	4	3	3	1	3	4	3	5	5	1	3	4	2	4	2	5	1	4	3	4	1	2	3	2	3	1	1	1
5	4	4	4	4	3	1	2	1	4	4	5	4	2	3	4	3	1	4	1	3	3	4	5	4	3	5	5	4	4	4	3	4	5	3	3	4	1	5	5	1	5	2	3	4	3	3	5	2	1
5	4	3	2	3	2	4	5	4	5	4	4	4	5	3	3	5	4	5	4	3	1	2	3	3	5	4	3	3	1	3	4	5	4	5	4	4	1	5	3	5	3	1	1	2	5	5	3	1	5
1	1	4	3	5	5	5	4	3	4	4	4	4	3	3	5	4	5	5	4	4	5	5	3	4	3	4	2	1	3	2	4	5	4	4	4	4	5	5	1	2	3	2	3	2	2	2	1	3	3
4	3	3	4	4	3	4	3	4	4	4	5	4	1	4	1	1	5	3	5	4	5	5	3	5	4	4	4	4	5	5	4	5	4	4	4	4	1	2	2	5	4	1	3	2	3	3	3	5	3
4	5	4	4	4	5	3	5	4	3	1	2	1	5	4	5	3	4	5	5	4	3	4	4	4	3	4	4	5	4	3	5	5	4	4	4	3	1	1	3	3	5	4	4	3	5	5	3	5	1
3	4	3	4	4	4	4	4	5	4	4	3	3	4	5	4	3	4	5	4	4	4	4	4	2	1	2	5	4	3	5	4	4	5	4	4	3	5	5	2	1	4	1	3	3	2	3	4	1	1
5	4	4	4	4	4	1	3	2	2	4	2	2	3	3	1	2	2	2	2	4	4	1	3	2	3	2	4	5	4	5	2	3	2	2	2	3	2	5	2	1	4	1	4	5	2	3	5	5	5
4	5	4	5	5	3	4	4	4	2	4	1	1	1	1	2	2	5	3	4	4	4	4	4	2	2	2	2	2	1	1	4	5	5	3	5	4	1	5	2	3	3	1	3	5	1	5	1	5	1
4	1	2	3	4	3	4	4	5	4	5	5	3	5	4	4	3	2	1	3	3	4	4	4	3	3	4	1	3	2	1	5	5	4	4	3	5	4	5	1	2	4	2	4	2	5	5	5	5	1
3	4	3	5	5	4	3	5	4	2	3	1	3	4	5	4	4	5	4	5	4	1	1	3	2	3	1	3	4	4	5	4	5	4	4	4	4	3	2	2	2	3	1	1	3	5	5	2	5	5
5	3	4	5	5	3	4	4	2	4	3	5	5	5	4	4	4	5	4	3	5	5	4	4	4	4	3	5	4	4	4	3	2	1	4	3	2	5	2	3	2	1	4	3	5	5	3	5	3	2
5	3	4	5	5	4	2	1	1	3	4	5	4	4	4	4	2	5	4	4	4	4	3	5	4	3	5	3	1	1	2	4	4	4	4	5	4	1	1	3	5	4	2	4	3	1	4	3	2	2
3	1	1	4	4	5	5	4	4	4	4	5	5	5	3	4	5	5	5	4	4	1	1	1	4	5	4	2	2	1	2	5	4	5	3	5	5	3	5	1	2	5	2	4	4	4	3	1	4	4
4	5	5	4	5	4	4	5	5	5	4	5	4	5	5	4	4	5	5	4	4	5	5	4	5	4	5	4	4	4	3	5	4	3	4	5	5	4	5	5	2	5	3	4	3	2	3	5	1	5
4	5	4	4	5	3	3	3	3	4	4	4	5	5	4	4	4	4	3	5	4	5	4	4	4	5	3	1	4	3	2	4	5	4	5	4	3	5	5	3	3	3	2	5	4	2	3	1	2	4
5	4	5	5	4	5	5	5	4	5	4	5	5	5	3	5	5	5	5	4	5	5	4	5	5	5	4	4	5	5	5	4	5	5	4	5	5	1	3	2	4	5	2	4	1	4	3	2	2	1
5	5	5	5	5	5	5	5	5	5	5	4	5	4	5	5	5	5	5	4	5	5	5	5	5	5	5	5	5	5	5	5	5	5	5	5	5	5	5	4	2	4	5	5	2	5	3	2	5	1
5	4	4	5	4	4	5	3	3	1	3	1	3	5	3	5	4	4	5	4	5	2	3	1	1	1	2	1	4	2	3	4	5	3	4	3	5	3	1	3	3	3	4	3	4	5	3	3	3	4
2	3	1	3	5	5	4	4	4	1	2	1	1	5	4	5	4	3	4	4	4	4	4	4	4	4	4	5	4	5	3	2	1	1	3	2	4	4	1	5	5	4	1	2	3	3	3	1	2	5
3	5	4	3	2	2	3	4	3	4	4	3	5	5	5	3	4	5	4	4	4	4	4	5	4	4	4	4	4	5	5	5	4	5	5	3	4	1	5	2	3	4	3	5	2	5	5	4	2	4
4	3	3	4	4	5	4	4	5	4	5	4	5	5	3	3	5	4	3	4	4	5	4	4	4	4	5	4	4	5	4	5	4	3	4	5	4	5	5	3	2	1	4	5	3	5	4	5	2	4
4	4	5	5	5	4	4	5	4	4	3	3	4	5	4	4	5	5	4	4	5	5	4	4	3	5	3	3	5	4	3	5	3	5	4	4	4	2	3	3	4	5	4	3	3	3	3	2	1	2
3	2	2	5	3	5	4	1	1	3	1	4	2	2	2	1	4	1	4	3	1	3	3	1	3	1	2	4	2	2	1	2	2	2	2	2	2	5	5	4	2	5	3	3	3	4	5	1	5	5
4	4	4	2	2	1	5	4	4	4	3	4	5	2	3	2	1	3	4	5	3	3	4	4	4	4	4	1	1	1	2	5	4	3	5	4	4	4	5	2	4	4	2	5	3	2	3	1	5	3
3	2	1	4	3	5	4	5	4	4	4	5	4	4	5	4	3	4	5	4	5	3	1	1	3	3	5	5	4	5	3	4	1	1	4	4	5	4	1	5	3	4	4	5	3	1	5	1	2	5
3	2	1	4	5	5	4	4	5	5	4	4	4	4	4	4	4	3	5	5	3	5	3	5	3	5	4	2	1	2	3	1	1	3	5	4	4	4	5	1	5	1	2	5	2	5	5	1	5	4
4	5	4	2	4	3	5	3	4	1	3	2	2	3	3	1	2	3	1	1	3	3	3	5	2	3	1	2	1	1	3	4	3	4	3	4	2	1	5	4	3	1	4	4	3	3	4	5	5	2
4	5	3	4	5	3	4	4	5	3	5	4	5	4	4	5	5	4	3	5	4	4	4	4	1	1	2	5	3	5	3	4	4	5	4	4	3	2	5	5	2	3	4	3	3	4	5	1	5	2
4	5	5	5	5	4	5	5	4	4	5	5	5	5	5	5	4	5	5	5	4	5	5	5	4	5	5	4	5	5	5	5	4	5	4	5	5	2	5	3	3	3	3	2	3	1	3	1	1	4
5	5	5	5	5	5	5	5	5	5	4	5	5	5	5	5	5	5	4	5	5	5	5	5	5	5	5	5	5	5	5	5	5	5	5	5	5	3	5	4	2	5	4	2	2	5	3	2	3	2
4	4	5	4	3	4	2	4	1	5	4	5	3	2	1	1	1	4	4	3	3	3	4	3	2	4	2	5	4	3	4	3	2	3	3	3	3	3	1	3	2	3	2	3	2	3	3	3	1	5
3	5	4	4	3	4	4	4	5	4	4	5	4	3	2	2	1	4	5	4	5	5	5	3	3	5	3	1	1	3	1	4	4	2	3	5	4	1	5	3	1	5	2	5	3	2	4	1	5	1
2	4	3	5	4	5	5	4	4	4	4	5	4	4	5	3	5	4	5	5	4	3	1	2	2	2	1	3	2	2	2	5	5	4	4	2	3	1	2	2	3	3	3	5	3	2	3	1	5	1
3	1	3	5	5	3	1	3	2	3	1	2	3	3	2	3	1	2	1	3	3	3	3	1	4	1	1	3	2	3	1	2	2	2	3	2	1	1	3	1	2	4	3	3	2	3	5	1	1	3
3	2	1	5	4	4	2	1	1	4	4	5	4	5	4	3	5	4	5	4	4	5	4	4	5	3	3	3	2	4	3	5	3	5	5	4	3	4	3	5	5	4	3	4	3	1	3	1	4	1
3	4	5	3	1	2	3	5	5	3	5	4	5	1	4	2	1	4	4	5	3	5	4	5	2	1	2	3	3	1	3	5	5	3	1	2	2	5	1	4	5	5	2	3	3	5	4	1	5	4
4	3	5	3	4	4	5	4	4	4	4	5	4	3	3	5	4	5	4	4	3	3	1	1	4	4	3	4	3	5	4	4	5	5	1	1	1	5	2	3	2	5	4	3	2	4	3	3	5	1
5	5	5	5	5	5	5	5	5	5	5	5	5	5	5	5	5	5	5	5	5	5	5	5	5	5	5	5	5	5	5	5	5	5	5	5	5	3	5	4	5	5	5	3	2	3	5	1	5	3
4	4	5	4	3	5	5	3	5	3	3	4	4	4	4	5	4	3	3	2	1	4	4	5	2	3	4	3	4	4	5	3	3	5	3	1	1	3	3	2	2	5	2	1	3	1	3	4	3	4
5	4	5	5	4	5	5	5	4	4	5	4	5	5	3	5	5	4	5	4	4	5	4	5	5	4	5	4	5	4	4	5	5	4	5	5	4	4	3	4	4	4	5	2	4	1	1	1	5	2
5	3	5	5	5	4	3	2	3	1	2	1	3	4	5	4	4	4	4	3	4	3	5	4	3	5	4	5	4	4	5	5	4	5	1	1	1	3	1	4	2	3	4	4	2	1	3	2	3	2
5	4	5	3	1	2	5	5	4	3	5	5	5	5	4	4	5	4	4	4	5	5	4	5	4	5	5	2	3	3	2	4	5	4	5	4	5	3	1	5	3	5	2	2	1	3	3	1	5	3
5	4	5	5	4	5	5	5	4	4	4	5	5	5	4	5	4	3	1	3	2	4	5	5	5	4	5	4	5	5	4	2	4	4	5	4	5	4	1	2	3	4	4	2	2	3	3	1	2	1
4	4	5	5	4	4	4	3	5	2	1	4	2	3	4	4	2	4	4	5	4	5	4	3	4	5	4	3	5	4	4	5	5	4	3	4	4	1	5	4	3	3	3	4	2	5	5	3	1	4
5	4	4	4	5	4	5	4	4	4	3	5	4	3	3	5	5	5	4	3	3	4	5	4	4	5	3	4	4	5	5	2	2	2	5	3	3	1	4	1	5	1	2	5	2	1	3	3	2	1
3	5	5	4	5	5	3	4	4	4	4	3	4	4	5	5	4	3	5	3	4	4	4	4	3	4	3	4	4	5	4	1	1	2	4	3	4	1	5	4	3	5	5	4	4	3	5	3	4	1
2	3	4	3	5	5	3	4	4	4	1	1	2	1	1	2	3	2	1	4	1	4	4	4	5	4	3	5	3	4	5	5	4	5	3	2	1	2	5	4	5	5	5	3	3	1	5	1	2	5
4	5	5	4	5	5	4	5	5	4	5	5	5	5	5	4	5	4	5	5	5	5	5	5	5	5	4	5	5	5	4	5	4	5	5	5	5	4	5	2	3	3	5	5	2	4	5	3	5	2
2	2	2	3	3	4	2	2	4	4	4	2	4	5	4	4	4	3	3	4	4	4	3	3	4	1	4	4	4	5	4	3	2	3	4	4	5	3	2	3	4	1	3	5	1	1	3	3	5	3
4	5	5	5	5	4	5	4	5	5	5	5	4	5	5	5	4	5	4	5	5	5	4	5	4	5	5	5	5	5	4	5	4	5	4	5	5	3	1	4	3	4	3	1	2	4	3	1	1	2
4	4	5	1	3	2	1	1	3	4	5	3	4	4	4	5	4	4	5	4	5	3	5	5	5	5	3	3	1	1	1	1	3	2	4	5	4	3	1	4	2	4	1	5	2	5	5	1	5	2
1	1	4	3	1	3	1	2	1	3	1	2	2	4	4	4	4	3	5	4	4	1	2	3	4	5	3	5	3	4	4	5	4	5	1	2	1	5	5	3	4	3	5	3	2	4	3	3	5	1
2	2	3	5	4	4	3	1	2	2	3	4	1	1	2	3	3	3	3	2	1	3	2	2	2	3	1	1	2	3	3	1	3	2	1	3	2	3	5	4	3	1	4	4	2	2	3	2	2	1
4	2	2	4	5	5	1	2	3	2	3	4	1	4	1	2	2	2	1	4	3	2	3	2	2	1	3	4	4	4	3	4	1	1	3	1	2	2	5	2	3	3	4	5	3	5	3	1	5	2
1	4	2	4	5	4	1	3	1	1	1	2	2	4	4	5	3	4	4	3	4	4	4	5	3	3	5	1	3	3	2	3	4	5	4	5	4	5	3	2	4	4	5	3	1	5	3	5	5	5
2	1	2	5	3	4	3	5	4	2	3	3	1	4	3	5	4	5	5	4	4	5	5	3	4	3	4	1	2	2	1	5	3	5	3	4	5	1	5	5	4	5	3	1	2	3	3	3	2	5
2	2	3	5	4	5	1	2	3	2	2	1	4	4	1	2	2	1	3	3	2	2	2	3	4	1	1	3	2	2	2	2	3	1	2	2	2	1	5	4	5	4	4	4	2	1	3	3	5	1
5	3	5	5	5	4	4	2	1	4	2	4	2	3	5	4	5	4	4	3	3	4	3	3	3	3	2	1	4	1	2	4	1	3	3	3	2	4	5	3	3	3	1	1	4	3	4	1	3	4
2	2	1	4	3	5	1	2	2	5	4	3	4	4	3	5	4	5	5	4	3	1	1	3	3	5	5	1	1	1	2	4	5	5	5	4	4	3	3	2	3	3	2	4	3	4	5	3	1	4
5	5	4	1	2	3	3	4	4	4	4	5	3	3	4	5	4	3	4	4	4	3	4	5	4	4	5	1	1	1	3	3	3	5	3	4	4	5	3	1	2	4	1	5	2	5	3	3	3	1
4	4	5	1	1	3	5	4	4	4	3	4	5	4	4	4	3	5	3	5	5	5	4	4	5	5	3	4	5	3	5	4	4	5	5	3	4	1	5	5	1	3	1	4	4	1	4	2	5	1
3	2	1	5	3	4	4	5	3	3	1	3	2	5	5	4	4	5	5	5	4	3	5	5	3	4	5	5	3	4	4	5	5	3	2	1	2	1	1	2	3	3	4	4	4	5	1	3	2	2
5	5	4	4	5	5	5	4	5	5	4	5	5	5	4	5	4	4	5	5	5	5	5	4	4	5	5	5	5	5	4	5	4	5	5	4	5	1	1	2	2	3	4	3	4	4	3	1	2	2
5	4	5	4	5	5	4	5	5	4	5	5	5	5	5	5	4	5	4	5	5	5	5	4	5	4	5	5	5	5	4	5	5	4	5	5	4	5	1	4	2	4	5	5	2	1	4	4	4	1
5	5	4	5	5	4	5	5	4	4	5	4	5	5	5	4	4	2	2	2	1	5	4	5	4	5	5	5	4	4	5	4	4	5	5	5	4	1	1	2	4	5	5	5	4	1	3	1	5	2
4	5	4	5	4	5	3	3	1	2	4	3	3	1	4	3	2	3	3	3	4	3	2	4	3	1	4	5	4	5	3	3	1	4	4	2	2	5	5	2	5	4	5	2	2	3	4	5	5	4
5	4	4	5	4	4	4	5	4	3	5	3	4	5	4	5	3	3	4	4	5	3	5	5	4	4	3	3	4	3	5	5	4	4	5	4	4	5	5	2	3	3	2	3	4	2	4	1	5	2
4	5	3	4	4	3	4	5	5	5	5	4	4	4	5	5	4	4	5	4	5	4	5	5	5	4	5	3	5	4	4	5	4	4	4	5	4	5	5	3	3	3	1	3	4	4	4	1	5	4
4	3	5	4	4	5	1	1	1	4	3	5	4	4	3	4	5	4	3	5	4	4	3	4	3	5	4	2	2	1	3	4	5	3	5	3	4	1	5	3	1	5	3	2	5	4	5	3	2	5
3	5	5	4	5	4	4	4	5	4	5	4	4	4	5	4	4	4	5	4	5	4	5	4	4	4	4	3	4	2	2	4	4	5	1	3	1	1	5	5	4	5	1	4	5	4	5	1	3	1
5	4	5	4	4	5	3	5	3	5	3	4	3	5	4	4	5	1	3	3	2	3	4	4	1	1	2	5	4	5	4	5	5	3	1	2	3	5	2	3	5	5	2	5	3	4	3	1	2	1
5	4	5	1	2	2	4	5	5	5	4	4	5	4	5	4	5	4	1	1	2	5	4	5	5	5	4	3	5	3	4	5	5	4	5	5	4	1	4	2	5	5	2	2	2	1	3	3	5	5
3	4	5	4	4	4	3	1	1	4	4	5	4	1	2	2	1	3	4	5	4	5	4	4	4	5	3	2	4	3	1	5	3	5	1	2	3	5	1	3	5	3	3	3	2	1	5	3	1	2
4	4	4	5	4	4	4	5	5	5	5	5	3	1	2	2	1	5	4	4	3	4	5	5	4	4	5	2	4	1	1	4	5	3	4	5	4	1	1	4	4	4	4	3	3	3	5	1	2	5
5	4	3	4	4	4	3	4	2	4	4	5	4	4	4	4	4	4	5	4	4	1	1	1	3	4	3	4	4	4	5	4	4	2	3	4	4	1	3	4	1	5	2	3	4	1	5	1	1	5
4	3	5	4	2	2	2	2	3	3	3	1	1	4	3	3	5	4	4	3	3	4	2	4	3	4	1	4	4	5	3	4	2	2	2	1	2	1	1	2	2	4	1	3	3	4	3	5	1	2
1	2	2	4	5	5	5	5	3	4	4	5	5	4	4	5	4	4	5	5	4	2	1	3	4	4	5	5	5	4	4	4	5	5	4	5	4	1	2	3	3	5	4	4	3	4	5	1	5	1
5	5	3	4	3	1	4	4	5	4	4	4	3	3	1	2	2	4	4	4	5	4	4	4	5	4	3	3	4	5	5	5	4	3	5	3	4	5	1	3	1	5	2	4	2	2	5	1	1	2
4	5	4	4	5	4	4	5	3	4	5	5	3	4	5	4	4	4	3	5	5	1	1	3	4	2	3	4	5	4	5	3	4	2	3	4	2	4	3	4	3	4	5	5	4	1	4	3	5	1
3	5	3	4	4	4	1	2	1	4	3	5	5	1	2	2	3	5	4	4	4	5	4	4	1	2	2	4	5	4	4	2	1	2	2	4	4	1	1	3	4	4	3	3	3	4	3	3	1	4
4	2	2	1	2	1	2	2	1	1	1	2	4	3	4	5	5	4	4	4	5	1	1	3	4	4	5	5	4	4	4	5	5	4	4	5	3	3	5	2	3	3	1	3	1	5	5	3	5	1
3	5	4	5	4	5	3	5	5	5	4	5	3	5	4	4	4	4	3	4	4	5	5	3	2	4	3	4	5	4	5	1	2	2	4	5	3	3	5	2	3	4	2	1	3	1	5	1	5	1
4	4	5	3	3	1	2	1	1	5	3	4	5	5	4	4	4	4	5	4	4	2	1	2	1	2	2	4	4	4	4	4	4	4	5	4	3	3	5	4	2	3	2	2	3	1	3	2	2	1
4	4	4	4	4	3	4	4	5	3	2	1	2	1	1	1	3	5	5	4	4	4	3	5	3	3	3	2	1	1	2	3	2	4	3	4	5	3	3	3	3	5	2	5	2	2	3	2	5	1
5	4	4	2	2	2	2	2	3	3	1	4	3	2	3	2	3	3	3	1	4	2	3	3	1	3	3	2	1	1	1	3	1	3	4	1	2	3	3	1	5	5	1	2	2	1	3	3	5	1
5	4	4	4	4	5	4	3	4	4	4	4	5	4	4	4	4	3	5	4	5	4	3	4	2	3	1	3	1	1	2	5	4	5	2	2	2	3	1	3	1	3	1	4	2	2	3	3	3	5
4	1	3	4	5	4	1	2	3	4	3	1	2	3	1	3	2	4	2	3	1	3	1	3	1	1	4	4	3	4	5	3	2	2	2	4	1	5	1	3	2	3	3	2	2	5	4	3	5	3
4	5	5	4	5	5	4	5	5	5	4	5	4	5	4	5	4	5	3	5	5	5	4	5	5	5	4	4	5	5	4	1	1	2	5	4	5	1	5	4	5	3	3	4	4	5	5	3	1	1
3	4	3	1	1	2	3	3	2	3	4	5	5	2	3	1	2	5	4	5	4	2	1	3	5	3	4	4	5	4	3	4	5	5	5	4	4	4	3	1	2	4	2	3	3	1	3	1	3	2
5	3	4	3	4	3	5	4	3	5	3	3	5	5	5	3	3	3	5	4	3	3	5	3	4	3	4	4	4	4	4	5	4	5	3	5	3	3	1	4	5	4	5	5	2	5	4	1	5	3
5	5	5	5	5	5	5	5	5	4	5	5	5	5	4	5	5	5	5	4	5	5	5	5	5	5	5	5	5	5	4	5	5	5	5	5	5	2	1	3	2	1	5	5	2	3	3	1	5	1
4	4	3	5	5	4	3	1	3	4	4	4	4	2	1	2	3	3	4	4	3	3	4	3	3	3	3	5	5	4	3	3	3	2	4	4	4	1	1	2	1	1	1	3	2	5	3	3	2	5
3	5	4	3	4	3	5	4	4	5	4	5	3	5	5	3	4	5	4	5	3	5	3	5	5	4	4	2	3	1	4	4	4	5	3	3	3	3	5	4	3	5	1	3	4	5	4	3	3	2
4	3	5	1	2	4	2	4	1	3	2	4	2	3	2	1	4	3	2	3	4	3	3	3	3	2	3	5	4	5	4	3	3	2	3	3	2	1	1	2	2	4	3	5	2	3	4	3	5	1
1	1	2	5	4	4	5	4	5	5	4	4	5	5	5	3	5	4	4	5	5	4	5	5	5	5	4	5	4	4	4	5	3	4	5	4	5	1	5	4	2	3	5	4	5	1	5	3	1	5
5	4	4	4	5	5	1	1	4	3	2	4	1	2	1	4	2	2	3	2	3	3	1	4	4	1	2	1	3	4	3	4	2	1	1	2	4	1	5	2	1	1	4	3	4	5	3	3	1	4
4	5	3	4	4	3	4	5	3	5	5	4	3	1	4	1	1	4	4	4	5	4	5	4	4	4	4	5	4	3	5	2	1	2	3	2	1	5	5	3	5	3	5	5	1	1	2	1	1	1
4	4	4	3	2	3	2	1	1	5	4	3	4	1	1	1	1	1	2	1	1	2	2	1	2	1	1	4	2	4	2	1	1	2	2	2	1	1	1	5	3	1	1	2	4	1	3	1	1	5
5	4	4	5	3	4	3	5	4	1	3	3	1	4	4	4	3	4	5	4	3	1	1	1	4	4	3	4	5	4	5	4	4	3	4	5	3	5	5	2	3	5	2	5	3	1	3	1	4	5
2	1	3	4	5	5	5	3	4	3	1	2	1	5	3	3	4	3	2	1	1	3	1	2	1	1	3	4	5	4	4	4	5	3	3	5	4	1	3	4	3	4	1	3	4	5	3	3	5	4
5	5	4	5	5	5	5	5	4	5	5	4	5	5	5	5	4	4	5	5	5	5	5	5	5	5	5	5	5	5	4	5	5	5	5	5	5	1	1	4	2	3	5	3	2	3	3	1	5	3
5	4	3	1	1	1	5	3	4	4	4	4	4	4	5	4	5	3	4	4	5	4	5	4	3	4	3	4	5	5	4	4	5	5	4	3	5	5	1	2	5	4	5	4	3	2	3	1	3	5
5	3	5	5	5	4	3	4	4	1	1	3	2	4	4	3	5	4	5	4	4	3	1	3	3	2	4	3	5	4	4	2	2	2	5	4	3	1	2	3	2	5	4	4	3	3	3	2	5	1
5	4	4	5	5	4	4	4	4	4	4	5	3	4	4	4	4	3	1	2	2	4	5	4	3	5	4	3	5	3	5	3	1	1	4	5	4	3	5	2	4	5	4	4	3	3	5	1	3	1
5	4	3	5	3	5	2	2	4	4	5	4	4	2	3	4	2	4	5	4	4	4	1	2	2	1	2	4	2	4	2	2	2	2	1	1	1	5	5	4	2	1	3	4	3	4	1	1	5	2
5	5	5	5	5	5	5	5	5	4	5	5	5	5	5	5	5	5	5	5	5	5	5	5	5	5	5	5	5	5	5	5	5	5	5	5	5	3	5	3	2	4	3	5	4	3	3	3	5	4
5	4	4	5	4	4	2	2	3	2	2	3	4	3	1	3	3	4	3	3	1	2	3	4	2	1	4	4	5	4	4	2	3	3	2	3	3	3	2	3	2	3	3	3	2	4	3	4	3	4
4	5	5	5	5	4	4	5	5	5	4	4	5	3	5	5	5	5	4	5	5	4	5	5	5	4	5	4	4	5	5	4	3	3	5	5	4	4	5	3	3	3	5	2	3	5	5	5	5	4
3	4	2	3	2	3	1	3	1	4	4	4	5	3	4	5	5	4	4	4	4	3	3	5	4	4	3	5	4	4	5	2	2	1	3	4	4	5	2	4	1	5	1	5	3	5	5	3	1	2
5	5	5	5	5	5	5	4	5	5	5	4	5	5	4	5	5	4	5	5	5	5	5	5	5	5	5	5	5	4	5	5	5	5	5	5	5	3	2	2	3	5	5	4	2	3	5	5	5	2
5	5	5	5	5	5	5	5	5	5	4	5	5	4	5	5	5	4	5	5	5	5	5	5	5	5	5	4	5	5	5	5	5	5	5	5	5	1	5	4	5	1	4	2	3	4	3	3	3	4
4	4	4	4	1	3	5	3	3	3	4	3	4	4	5	5	3	5	4	5	3	1	3	2	3	5	5	4	4	4	4	5	4	3	1	2	3	4	5	4	3	3	1	5	4	1	3	1	3	5
4	4	4	4	5	4	5	4	4	4	5	5	3	4	4	3	5	1	3	1	1	5	5	3	5	4	4	3	3	4	4	4	5	5	4	4	5	1	5	4	3	5	1	4	4	1	5	4	5	5
1	1	2	3	5	3	1	4	2	3	2	4	3	1	2	4	4	3	3	4	3	3	3	3	2	3	3	4	5	4	5	2	2	4	4	3	1	5	3	3	4	4	5	3	2	1	4	1	3	1
4	4	5	4	4	4	2	1	3	3	2	2	4	3	2	2	2	3	3	3	1	2	3	3	1	2	4	4	5	4	4	2	4	1	2	1	4	3	1	5	1	3	3	5	3	1	3	1	5	3
4	4	5	3	4	4	5	4	5	5	4	4	5	5	4	5	4	5	5	4	5	5	4	5	5	4	5	4	4	4	4	4	5	4	5	5	4	3	3	3	1	1	5	5	4	1	5	3	5	5
3	4	2	5	3	3	4	4	4	4	3	5	5	4	4	4	5	4	3	4	4	5	5	4	4	4	5	5	3	4	3	4	5	5	4	4	5	2	5	2	1	5	4	4	2	3	5	2	1	1
4	1	3	4	3	5	5	5	3	3	4	5	5	3	4	4	4	3	5	4	4	4	5	4	4	4	4	3	2	1	2	5	4	5	4	3	5	1	2	3	2	3	2	3	2	4	3	1	2	4
4	4	5	2	1	1	4	5	4	5	5	5	3	4	3	4	3	3	2	1	3	4	5	5	4	5	4	4	4	5	5	5	4	3	4	4	5	4	1	2	3	1	4	4	2	1	5	5	5	1
1	3	2	3	2	4	4	4	5	3	5	3	4	5	3	4	4	1	4	1	1	1	1	2	4	5	4	5	4	4	4	3	4	5	4	3	4	1	2	4	2	3	4	5	1	5	3	1	3	5
4	3	4	1	2	4	4	2	4	1	2	2	1	4	5	4	4	2	2	3	1	4	4	4	4	4	5	4	5	4	3	5	5	4	4	3	4	5	1	4	2	4	1	4	3	1	3	1	1	3
2	2	1	5	5	3	2	2	1	5	4	3	4	5	4	4	4	5	5	3	3	4	5	3	5	4	3	1	2	3	2	4	4	4	4	3	4	3	5	4	2	5	3	2	2	1	5	1	5	1
5	4	4	4	4	4	4	4	3	4	3	4	5	2	2	2	1	4	3	5	5	2	2	3	5	5	3	3	4	4	5	3	4	5	3	4	5	3	3	3	5	5	3	3	3	3	1	2	3	4
3	4	3	4	5	5	5	3	5	2	1	2	2	3	4	5	5	4	4	4	5	4	5	4	3	5	5	2	2	2	3	1	1	3	4	4	4	3	5	4	2	4	2	3	2	1	3	4	3	4
1	1	2	5	3	4	5	4	4	3	3	5	4	4	3	4	4	4	5	5	4	5	5	3	4	5	3	4	4	4	5	5	4	4	5	5	3	3	2	1	2	1	1	4	1	4	3	1	3	4
2	2	1	2	1	4	4	3	4	3	4	4	5	3	4	5	3	2	2	2	2	2	2	1	3	5	4	5	4	3	4	4	5	5	1	1	1	5	3	4	3	1	2	3	2	2	2	2	2	3
5	3	3	4	5	5	4	4	4	3	5	5	4	5	4	4	4	4	5	4	5	4	3	5	3	3	5	4	4	5	5	1	3	2	4	4	4	3	2	3	4	5	1	2	2	1	3	3	5	1
3	5	4	2	1	1	3	2	1	3	4	2	2	3	1	2	3	3	1	2	4	2	4	2	1	3	3	3	3	4	5	3	2	2	2	4	1	3	2	5	3	3	4	4	5	5	5	1	5	4
3	4	4	5	4	4	5	4	4	2	4	1	2	4	4	4	5	3	1	1	2	4	3	4	4	4	5	5	4	3	4	1	1	2	3	1	1	3	5	2	2	1	3	4	4	5	5	3	5	2
4	5	4	3	1	1	3	4	4	3	5	3	4	3	4	4	4	5	4	5	4	3	5	5	3	5	4	1	1	3	4	3	4	3	3	4	5	5	1	3	2	3	3	4	4	4	3	2	4	4
3	5	5	4	5	4	3	3	5	1	2	2	2	3	3	4	5	3	5	5	5	5	5	3	3	5	5	5	3	3	4	5	4	5	2	1	1	3	5	3	2	3	5	3	3	2	5	4	5	5
3	4	5	5	3	5	4	5	4	4	4	4	5	4	5	4	4	4	5	3	5	4	5	4	4	3	3	2	3	3	3	3	4	3	4	4	4	3	2	1	2	5	2	4	4	5	3	1	5	4
3	4	5	2	1	1	3	3	4	3	5	3	4	4	1	2	4	5	4	4	4	4	4	5	4	4	4	4	4	4	4	5	4	5	1	1	2	4	3	3	4	3	1	5	3	1	5	3	5	2
2	1	1	2	3	2	5	5	3	5	4	4	5	4	4	4	4	4	3	5	4	3	2	1	1	1	1	5	3	5	4	5	3	4	4	5	4	1	5	3	2	3	2	2	2	1	4	1	1	4
4	5	5	4	5	5	5	4	5	5	4	5	5	5	5	5	4	4	5	5	5	5	5	5	5	4	5	5	5	4	5	5	4	5	4	5	5	1	3	4	2	3	2	3	3	1	5	1	2	4
1	3	3	5	4	4	5	4	5	4	5	5	4	5	5	3	4	3	4	4	4	5	4	5	5	5	4	5	4	5	4	3	5	5	5	4	4	4	3	2	2	5	5	5	5	3	5	1	3	5
4	5	4	5	5	4	4	4	5	3	3	1	1	5	4	3	5	1	1	3	2	4	5	3	5	4	4	5	5	3	4	5	3	4	2	1	3	4	1	4	3	5	3	4	2	5	5	1	5	1
5	5	5	5	5	5	5	5	5	5	5	4	5	5	5	5	4	5	5	4	5	5	5	5	5	5	5	5	4	5	5	5	5	5	5	5	5	1	1	2	5	4	1	5	3	2	3	5	5	3
4	4	4	4	4	4	3	5	5	4	4	4	3	2	3	3	3	4	4	3	4	3	4	5	5	3	4	4	5	3	4	4	5	4	2	2	2	3	3	2	3	5	2	4	2	3	3	1	1	2
4	5	5	5	4	4	5	5	4	5	5	4	4	3	1	3	1	5	5	3	3	5	4	5	5	4	4	5	3	5	5	5	5	4	5	4	4	1	3	4	3	3	4	3	2	1	5	4	2	2
5	3	4	4	3	5	1	2	1	4	4	3	4	4	1	3	4	4	4	4	3	3	5	5	5	3	4	5	3	4	3	4	5	4	4	5	4	5	3	2	3	3	2	3	4	5	3	1	1	2
3	4	4	4	4	5	2	3	2	3	3	2	4	2	2	2	4	3	3	3	3	1	4	4	2	4	2	2	3	1	2	4	2	2	2	4	2	1	5	3	4	5	4	3	3	3	3	5	5	1
4	5	5	5	4	3	5	4	5	5	5	3	5	5	3	5	5	3	4	5	4	4	5	5	5	4	5	4	3	5	4	2	2	1	4	5	5	1	3	5	5	5	5	3	5	5	3	5	2	4
3	5	5	5	4	4	1	2	2	5	4	4	4	2	2	1	1	4	5	3	4	4	3	5	5	4	4	2	1	1	1	4	5	5	5	3	3	3	1	5	1	5	5	3	3	1	3	3	4	4
1	1	3	5	5	4	2	1	2	4	3	5	5	3	3	5	3	4	4	3	5	3	4	5	3	5	4	2	1	2	1	3	5	4	3	4	4	1	3	5	5	3	5	4	3	1	3	4	5	5
5	4	3	5	5	4	4	5	5	4	4	5	5	5	3	4	4	3	5	5	3	5	5	4	4	5	5	3	2	1	2	4	5	4	5	5	4	1	2	1	2	5	3	4	3	1	1	3	5	4
5	5	4	5	5	5	5	5	4	5	4	5	5	5	5	5	4	5	5	4	5	5	5	5	4	5	5	5	5	4	5	4	5	5	5	5	5	1	1	4	1	3	4	3	2	1	3	1	3	5
1	2	2	5	4	5	3	3	1	3	3	3	3	4	5	5	4	4	4	3	3	4	3	3	3	3	2	2	4	2	1	3	4	1	2	3	3	4	5	4	2	3	3	3	2	1	5	3	5	3
4	4	4	3	4	4	3	5	4	4	4	3	5	4	5	3	3	5	5	3	4	3	2	1	3	3	4	5	5	4	3	2	2	1	3	4	5	1	5	3	3	3	3	5	3	1	5	5	2	1
3	5	4	4	4	5	2	3	3	2	3	2	2	3	5	4	3	4	4	4	5	5	4	4	4	4	4	4	2	1	2	5	4	5	5	3	4	2	1	3	2	5	3	4	4	3	3	3	5	5
4	3	2	4	4	4	3	5	5	5	5	3	4	4	5	3	5	5	3	5	5	1	2	1	4	4	5	4	5	4	4	5	3	4	3	3	4	1	5	3	5	1	4	5	4	4	5	1	5	4
5	5	5	5	5	5	5	5	5	4	5	5	5	5	5	5	4	5	4	5	5	5	5	5	5	5	5	5	5	5	5	5	5	5	5	5	5	1	5	2	5	5	1	4	3	1	4	1	4	5
5	4	5	3	5	5	5	5	4	4	5	4	5	5	5	3	5	1	1	2	3	5	4	5	5	4	5	4	5	5	3	5	4	3	4	5	5	2	1	2	4	5	4	5	4	5	5	1	5	1
5	4	5	5	5	5	5	5	4	4	5	5	5	5	5	5	4	5	5	5	4	5	5	5	5	4	5	5	5	5	4	5	5	5	5	5	5	1	5	5	2	3	4	4	4	1	5	4	5	5
3	1	2	5	4	4	5	3	3	5	4	4	4	3	1	4	4	5	4	4	5	5	3	4	4	4	4	4	4	4	4	4	5	5	3	4	5	1	1	3	2	5	5	5	2	4	5	3	5	2
4	5	3	1	3	3	5	4	4	1	1	3	2	4	3	4	4	5	4	5	4	3	5	5	4	4	5	1	2	2	4	4	4	4	4	3	4	5	5	4	2	4	5	4	4	3	1	5	5	5
3	3	3	4	1	3	4	5	3	5	4	4	4	1	1	1	2	5	5	4	3	1	1	2	5	3	5	5	5	4	4	5	4	3	5	3	5	3	3	4	2	3	2	5	5	4	5	1	1	1
4	5	4	5	4	3	3	4	5	3	5	4	4	4	1	1	1	5	4	4	5	1	3	2	5	4	4	4	1	1	4	3	5	4	4	3	3	3	3	4	3	4	4	5	3	4	1	1	4	2
5	5	5	5	5	5	5	5	5	5	5	5	5	5	5	5	5	5	5	5	5	5	5	5	5	5	5	5	5	5	5	5	5	5	5	5	5	2	1	2	1	4	2	4	4	3	4	1	1	2
5	5	5	5	5	5	5	5	5	5	5	5	5	5	5	5	5	5	5	5	5	5	5	5	5	5	5	5	5	5	5	5	5	5	5	5	5	5	2	3	1	5	5	3	2	1	5	3	2	3
4	2	2	4	5	3	1	3	2	3	2	3	2	1	2	2	4	3	3	1	3	3	1	3	4	1	1	1	3	4	1	1	2	3	2	3	1	5	1	2	3	5	2	5	2	1	5	5	2	5
4	5	5	4	4	3	5	4	5	5	4	5	4	5	5	4	4	4	5	4	5	5	5	4	4	5	5	5	4	3	3	4	5	5	4	5	5	3	5	4	2	5	5	4	4	1	4	1	5	1
5	4	3	3	4	5	5	4	4	5	5	3	5	3	4	3	1	4	5	3	5	4	5	4	5	5	3	1	3	3	1	1	1	3	5	5	3	2	5	2	5	4	2	2	3	3	4	5	5	5
5	4	4	3	5	4	4	4	3	4	3	4	4	5	4	4	5	5	4	3	4	5	4	3	4	5	3	4	4	3	5	3	5	5	4	4	5	3	3	3	2	3	3	5	2	4	4	1	2	5
4	5	3	4	4	5	4	1	2	3	4	3	1	1	3	2	4	3	3	4	1	4	2	3	2	3	3	5	3	4	4	3	3	2	2	2	4	5	5	4	3	5	1	2	3	1	4	3	2	1
4	5	4	4	4	4	4	3	4	3	1	1	3	2	2	3	2	5	3	5	4	3	5	4	3	5	5	5	4	4	4	3	3	3	4	5	3	2	5	4	5	4	2	1	3	5	1	1	5	4
1	3	1	2	2	2	4	4	5	3	5	5	4	5	4	4	4	5	3	5	3	2	3	2	4	4	5	4	5	5	3	4	4	2	3	5	3	1	5	3	2	1	5	3	3	2	3	1	5	2
4	4	3	3	4	4	5	4	4	5	3	3	5	3	5	4	5	3	3	5	5	4	4	5	4	5	3	3	3	2	1	2	3	4	2	1	2	1	5	2	5	1	3	4	5	1	4	1	5	5
4	4	5	4	4	4	3	1	4	3	1	4	1	3	4	5	4	3	4	4	3	5	3	3	3	3	3	3	5	3	5	3	3	3	4	3	3	5	1	4	3	4	2	3	4	5	3	1	5	2
4	5	4	4	2	1	1	2	1	4	3	5	4	5	5	3	5	5	5	4	4	4	4	4	5	5	3	4	4	4	5	5	5	4	5	4	3	1	3	2	3	1	5	3	2	3	5	1	5	4
5	5	5	5	5	5	5	5	5	5	5	5	5	5	5	5	5	5	5	5	5	5	5	5	5	5	5	5	5	5	5	5	5	5	5	5	5	1	5	2	2	3	4	2	1	1	5	3	2	2
3	3	1	2	2	4	1	2	3	3	1	2	4	2	2	2	3	2	2	2	4	3	1	3	2	3	1	3	1	4	1	2	3	1	3	1	2	4	2	3	2	5	2	4	4	4	3	1	1	3
4	3	4	3	4	3	4	4	4	5	4	3	4	4	5	4	4	4	5	4	4	3	5	5	3	5	5	2	1	2	2	5	4	4	5	3	5	2	5	3	4	3	3	3	2	2	3	4	3	1
1	1	2	5	4	5	3	2	3	5	3	4	3	4	5	5	4	4	3	3	4	4	2	4	4	4	1	3	5	3	4	4	3	2	3	1	1	3	1	3	2	3	2	4	2	5	3	1	5	4
1	1	1	4	5	4	1	1	3	1	2	2	2	4	2	2	4	5	5	5	3	5	3	3	1	2	3	4	4	5	4	4	3	4	4	4	4	4	5	2	3	3	3	3	4	3	5	1	5	3
3	1	1	4	5	4	4	5	4	4	5	4	5	4	5	4	4	4	5	4	4	5	4	4	3	5	5	4	5	4	4	4	5	5	4	4	5	1	1	2	4	3	5	1	3	5	5	3	2	5
4	5	5	5	4	5	4	5	5	4	4	5	5	5	3	5	5	3	4	5	4	4	5	5	4	5	5	4	4	4	3	4	3	4	5	5	4	5	5	2	4	3	1	3	5	4	4	1	5	2
5	4	4	2	1	4	4	5	5	4	5	5	4	4	4	5	5	3	4	4	5	5	5	4	5	5	4	5	4	5	3	3	5	5	5	5	4	1	3	4	2	4	2	1	3	3	3	3	5	5
3	3	5	4	4	1	3	4	4	4	5	3	5	4	5	4	3	5	3	5	4	4	4	4	3	5	5	2	2	1	1	5	4	4	5	3	4	1	5	3	3	4	2	2	3	5	5	1	4	5
4	4	4	2	2	2	3	4	4	3	3	5	4	4	5	4	4	1	2	1	4	4	5	4	3	1	1	3	2	2	1	4	5	5	4	4	4	1	1	4	3	3	1	4	4	5	5	2	5	2
4	4	5	4	5	4	4	4	3	3	4	3	4	4	4	5	3	2	1	2	1	4	5	3	3	5	4	2	3	3	3	4	5	5	5	3	4	1	1	3	5	3	1	3	3	2	4	1	1	3
5	4	4	1	4	1	4	5	4	4	3	3	4	5	4	3	5	5	4	5	5	4	4	5	3	5	5	3	1	1	2	4	5	3	3	5	4	1	3	4	5	4	5	3	2	2	5	1	1	2
4	4	4	3	3	1	4	5	3	1	2	2	3	1	4	1	1	4	5	4	4	1	2	2	4	4	5	4	3	4	3	4	5	5	5	4	4	1	5	5	5	4	4	2	2	4	3	1	1	2
4	4	5	3	4	3	4	4	5	5	5	5	3	5	4	4	4	2	2	3	2	3	4	4	5	4	4	3	3	1	1	3	5	4	5	3	5	4	5	3	4	4	2	1	2	5	3	5	2	5
3	5	5	5	4	4	5	3	4	4	3	4	4	3	4	3	5	4	5	3	5	4	5	4	1	2	3	4	5	3	4	1	1	1	4	4	4	1	3	4	5	1	4	1	4	5	5	2	5	2
5	4	3	5	4	5	4	2	2	5	3	4	5	1	1	2	1	4	3	3	4	5	3	3	2	3	4	4	3	5	4	4	3	2	1	2	2	1	2	2	3	4	1	2	4	1	3	3	1	4
5	5	4	4	4	3	5	5	4	5	5	4	4	4	4	5	5	5	4	4	4	5	4	5	4	5	5	5	4	5	4	3	1	1	5	4	5	1	5	4	3	3	4	5	4	4	3	3	5	1
4	2	3	5	4	5	3	4	2	4	5	4	4	2	2	3	1	3	5	5	5	5	4	4	3	1	1	5	5	3	4	2	1	3	1	2	1	4	5	4	4	4	3	2	3	5	1	5	5	1
5	4	5	3	5	5	4	5	5	5	4	5	4	5	4	5	4	4	5	4	5	5	5	4	5	5	4	1	3	4	2	4	3	4	5	5	4	3	5	5	3	4	2	1	2	5	3	1	5	1
4	5	4	1	2	3	4	4	5	4	4	4	4	4	4	5	5	3	4	5	3	5	4	4	1	3	1	2	2	3	1	4	4	5	2	1	1	5	3	2	5	4	1	5	2	4	5	1	1	2
1	1	2	4	4	4	1	1	1	1	2	1	1	3	5	4	5	1	1	2	3	4	4	5	4	5	3	5	4	4	3	1	2	1	4	3	3	5	5	2	5	4	5	4	4	5	3	3	2	5
1	3	2	4	4	5	5	4	5	5	4	5	4	2	1	1	3	3	5	5	5	5	4	5	4	5	4	2	1	3	2	3	5	4	5	5	3	3	3	3	2	3	2	5	3	1	5	1	5	2
4	5	4	3	5	4	2	3	1	3	2	3	3	2	3	4	1	1	4	4	2	3	2	3	1	4	2	4	5	5	3	2	1	4	3	2	2	1	2	3	4	1	2	4	2	4	5	1	5	2
5	5	4	5	5	5	5	5	4	5	4	5	5	5	4	5	5	5	5	4	5	5	5	5	5	4	5	5	5	4	5	4	5	5	5	5	5	2	5	3	2	1	3	4	3	1	1	3	5	2
3	5	4	4	4	5	2	1	1	2	1	1	3	4	5	5	4	4	4	5	4	4	4	4	4	4	4	2	2	1	4	1	2	3	4	1	1	3	3	2	2	4	5	3	2	3	5	1	5	2
4	5	3	5	4	4	4	5	4	5	5	5	3	5	4	4	3	1	1	3	3	5	4	5	5	4	4	4	1	3	1	4	5	5	4	4	5	5	2	2	3	1	4	5	5	2	3	4	5	2
4	5	4	5	4	3	1	2	2	1	2	2	2	2	3	3	4	5	4	4	3	4	1	2	2	2	1	3	1	1	4	2	1	3	5	4	3	5	3	1	5	3	2	5	4	3	5	1	3	3
4	5	4	5	4	4	5	4	4	4	5	3	5	5	3	5	3	3	4	5	4	4	3	5	4	5	3	4	4	5	4	4	5	4	2	1	1	5	5	1	2	1	3	3	3	2	5	1	4	1
4	4	3	3	5	4	1	1	3	1	2	1	3	3	4	5	3	5	5	5	3	4	5	4	4	5	4	3	5	5	3	5	5	4	4	5	4	5	1	2	5	4	4	3	3	4	4	3	2	2
4	5	4	4	5	3	4	4	5	4	5	5	3	4	5	5	4	4	4	3	4	2	2	1	5	3	4	5	4	4	5	5	4	5	1	1	2	3	1	2	2	4	2	2	2	1	3	3	5	5
5	5	4	5	5	4	5	5	4	5	4	5	5	4	5	5	5	5	5	5	4	5	5	5	4	5	5	5	5	4	5	5	4	5	5	5	5	1	5	4	4	5	1	3	4	2	3	1	5	2
5	3	5	4	5	4	5	5	3	1	1	1	3	3	1	3	2	1	1	4	1	4	5	3	2	1	1	2	3	3	2	5	4	5	3	3	3	2	1	4	3	3	4	1	4	4	3	3	1	2
5	4	4	5	4	4	4	3	4	4	5	5	3	3	3	4	4	4	5	5	3	4	4	3	3	5	5	1	3	3	1	2	3	1	1	4	1	3	5	5	2	3	4	4	3	1	3	1	5	1
4	3	5	4	5	5	4	5	4	5	5	5	3	3	4	5	5	4	4	5	5	5	3	5	5	4	4	5	3	4	3	5	3	4	5	5	3	5	5	3	5	5	2	4	3	3	3	1	5	2
3	5	4	4	4	4	4	5	3	5	4	4	4	5	4	4	3	5	4	4	4	1	1	1	3	4	4	5	3	3	4	2	1	1	5	4	3	1	1	4	2	3	5	5	3	1	3	4	2	1
4	3	4	4	4	4	5	4	4	3	1	3	1	2	2	2	1	3	5	5	4	1	4	1	4	4	4	3	4	3	1	2	2	2	3	4	5	1	1	3	4	3	1	5	3	3	3	5	4	5
1	3	1	4	3	3	3	3	4	3	1	3	2	5	3	3	3	4	4	5	5	2	1	1	4	4	5	2	4	2	1	4	5	3	5	4	3	3	5	4	1	1	2	3	4	3	4	1	5	4
5	3	4	3	5	5	4	5	4	3	3	4	5	4	5	4	5	1	1	2	4	3	2	1	1	1	1	5	4	4	5	4	5	5	4	5	3	2	5	3	2	3	5	2	4	4	5	4	1	1
4	5	3	4	5	5	5	3	4	1	3	2	2	4	5	4	4	4	3	5	5	4	4	5	4	4	4	3	4	4	4	4	4	4	4	4	5	3	1	4	3	3	1	2	4	1	3	1	4	3
5	4	5	5	4	5	4	5	5	5	5	5	4	4	5	5	4	5	5	5	4	5	5	4	5	4	5	4	5	5	5	4	5	5	5	5	4	1	2	2	2	3	4	5	4	4	5	3	1	1
5	5	4	1	1	2	5	4	5	4	4	5	5	4	5	4	5	4	5	4	4	5	5	4	5	5	4	1	2	3	1	5	3	4	5	5	4	1	1	2	2	5	3	3	2	1	5	1	1	2
4	5	4	2	1	2	3	4	5	3	5	3	3	4	4	5	4	5	5	4	4	1	1	3	2	1	2	3	1	2	4	2	2	1	4	4	4	3	1	3	5	3	3	3	3	1	3	1	5	1
5	3	5	3	4	5	1	2	1	2	4	3	4	4	4	5	4	5	5	5	3	5	3	5	4	4	3	3	5	4	5	5	3	4	4	4	5	1	2	3	5	4	4	3	5	2	4	3	1	1
4	5	4	3	3	3	3	5	3	1	3	1	2	4	5	4	5	3	1	1	2	4	4	4	3	4	5	4	5	4	5	4	5	3	3	4	3	2	5	2	3	5	5	3	2	1	5	5	1	1
4	4	5	1	1	1	3	4	5	4	5	4	5	1	2	2	3	4	5	5	4	4	5	3	2	1	2	3	3	3	2	5	3	5	5	3	5	3	5	3	3	5	3	5	2	5	5	3	5	1
[truncated: 67 more columns]

## Sheet: 分析数据
PP1	PP2	PP3	LA1	LA2	LA3	MA1	MA2	MA3	AE1	AE2	AE3	AE4	PE1	PE2	PE3	PE4	CR1	CR2	CR3	CR4	AEX1	AEX2	AEX3	SD1	SD2	SD3	AI1	AI2	AI3	AI4	AS1	AS2	AS3	RI1	RI2	RI3	PP	LA	MA	AE	PE	CR	AEX	SD	AI	AS	RI
5	5	4	5	4	5	5	5	4	5	5	4	5	4	5	5	5	5	5	5	4	4	5	5	5	5	4	4	5	5	5	5	4	5	4	5	5	4.66667	4.66667	4.66667	4.75	4.75	4.75	4.66667	4.66667	4.75	4.66667	4.66667
5	3	4	3	2	2	1	1	1	5	4	4	4	4	4	4	4	5	4	5	4	3	4	4	1	1	1	4	3	4	5	2	1	2	3	5	5	4	2.33333	1	4.25	4	4.5	3.66667	1	4	1.66667	4.33333
3	5	4	2	2	2	5	3	4	1	4	1	1	5	5	3	3	5	4	5	3	3	5	3	5	4	4	5	4	4	4	2	1	2	4	5	4	4	2	4	1.75	4	4.25	3.66667	4.33333	4.25	1.66667	4.33333
1	2	3	5	4	5	3	4	4	3	4	4	5	4	4	5	4	3	5	5	5	3	5	4	1	2	3	2	1	1	3	4	3	4	1	3	2	2	4.66667	3.66667	4	4.25	4.5	4	2	1.75	3.66667	2
3	5	5	3	1	2	3	5	3	4	5	4	4	3	4	4	5	3	1	1	2	1	2	1	5	3	4	2	4	2	3	4	3	4	4	3	4	4.33333	2	3.66667	4.25	4	1.75	1.33333	4	2.75	3.66667	3.66667
4	4	3	4	3	5	2	2	2	4	4	4	4	5	4	4	4	5	5	3	5	4	4	4	5	4	4	5	5	4	4	5	4	3	3	4	5	3.66667	4	2	4	4.25	4.5	4	4.33333	4.5	4	4
4	5	4	3	4	4	4	5	4	1	3	2	1	1	1	2	1	3	3	4	5	4	5	4	5	4	3	1	1	1	1	2	1	1	4	4	3	4.33333	3.66667	4.33333	1.75	1.25	3.75	4.33333	4	1	1.33333	3.66667
4	4	5	5	3	3	5	3	4	4	3	4	5	3	5	4	4	3	1	1	3	3	5	5	4	4	3	4	5	4	3	5	5	4	3	3	4	4.33333	3.66667	4	4	4	2	4.33333	3.66667	4	4.66667	3.33333
5	3	5	5	4	4	5	4	5	5	5	3	5	4	4	4	5	3	5	5	3	4	5	5	5	4	5	4	3	3	1	4	3	4	4	5	5	4.33333	4.33333	4.66667	4.5	4.25	4	4.66667	4.66667	2.75	3.66667	4.66667
5	4	5	4	5	5	4	5	5	4	5	5	5	5	4	5	5	4	5	5	5	4	5	5	4	5	5	4	5	5	5	4	5	5	5	4	5	4.66667	4.66667	4.66667	4.75	4.75	4.75	4.66667	4.66667	4.75	4.66667	4.66667
5	4	5	2	1	2	4	5	5	5	4	5	4	4	4	5	5	3	3	4	5	5	5	4	5	4	5	3	4	4	4	3	1	1	5	5	4	4.66667	1.66667	4.66667	4.5	4.5	3.75	4.66667	4.66667	3.75	1.66667	4.66667
5	5	5	5	5	5	5	5	5	4	5	5	5	5	4	5	5	5	4	5	5	5	5	5	5	5	5	5	5	5	5	5	5	5	5	5	5	5	5	5	4.75	4.75	4.75	5	5	5	5	5
4	3	4	4	1	1	2	2	2	3	2	4	2	2	4	2	2	1	4	2	3	3	4	1	4	2	1	4	5	5	4	3	2	2	3	2	2	3.66667	2	2	2.75	2.5	2.5	2.66667	2.33333	4.5	2.33333	2.33333
3	5	4	4	4	2	5	4	4	5	4	4	4	3	3	4	5	5	4	3	5	5	3	5	5	4	4	3	5	5	5	5	5	4	1	1	2	4	3.33333	4.33333	4.25	3.75	4.25	4.33333	4.33333	4.5	4.66667	1.33333
5	5	3	4	5	4	1	1	1	5	4	4	5	4	5	5	3	4	4	5	4	3	4	4	5	4	4	4	4	4	5	5	4	4	4	5	4	4.33333	4.33333	1	4.5	4.25	4.25	3.66667	4.33333	4.25	4.33333	4.33333
4	5	4	5	5	5	4	3	5	1	4	2	2	4	4	4	5	3	5	3	5	2	1	1	5	5	3	4	4	3	5	4	4	4	2	1	3	4.33333	5	4	2.25	4.25	4	1.33333	4.33333	4	4	2
5	5	5	5	5	5	5	5	4	4	5	5	5	5	5	4	5	5	4	5	5	5	5	5	5	5	5	5	4	5	5	5	5	5	5	5	5	5	5	4.66667	4.75	4.75	4.75	5	5	4.75	5	5
4	5	5	2	1	4	5	4	5	5	4	5	4	5	3	5	5	5	4	4	5	4	5	5	5	5	4	4	5	4	5	1	2	1	5	5	4	4.66667	2.33333	4.66667	4.5	4.5	4.5	4.66667	4.66667	4.5	1.33333	4.66667
1	1	1	4	3	4	5	4	5	5	5	4	4	2	2	2	2	3	2	2	1	4	5	5	5	5	4	5	3	4	4	4	4	4	4	5	5	1	3.66667	4.66667	4.5	2	2	4.66667	4.66667	4	4	4.66667
4	4	3	4	2	3	2	3	2	4	1	1	1	3	5	3	3	4	4	3	3	3	4	3	1	3	4	4	3	4	4	3	2	3	3	4	2	3.66667	3	2.33333	1.75	3.5	3.5	3.33333	2.66667	3.75	2.66667	3
2	2	1	5	5	4	5	4	5	5	5	3	5	5	3	4	5	4	5	5	3	5	5	4	4	5	5	4	2	1	2	4	4	4	5	4	5	1.66667	4.66667	4.66667	4.5	4.25	4.25	4.66667	4.66667	2.25	4	4.66667
2	3	3	4	3	4	3	2	2	1	4	3	3	2	2	2	4	4	3	2	2	4	4	1	2	2	4	4	4	4	5	4	2	2	3	3	2	2.66667	3.66667	2.33333	2.75	2.5	2.75	3	2.66667	4.25	2.66667	2.66667
2	2	4	2	2	2	2	1	2	2	2	2	1	4	4	4	5	4	4	5	5	4	4	4	4	2	4	4	5	4	5	3	4	5	5	4	4	2.66667	2	1.66667	1.75	4.25	4.5	4	3.33333	4.5	4	4.33333
5	4	3	5	4	4	5	5	3	4	4	4	5	2	2	1	1	4	3	4	4	2	1	2	4	5	4	3	5	5	5	3	4	5	5	4	4	4	4.33333	4.33333	4.25	1.5	3.75	1.66667	4.33333	4.5	4	4.33333
2	2	3	4	5	4	1	1	1	3	5	5	4	5	4	3	4	3	5	5	4	5	4	4	4	5	4	4	5	5	4	4	5	5	3	5	4	2.33333	4.33333	1	4.25	4	4.25	4.33333	4.33333	4.5	4.66667	4
3	5	4	5	5	3	4	5	3	3	4	4	4	4	5	3	4	4	5	4	5	4	5	4	4	4	5	4	5	5	3	4	4	4	3	3	5	4	4.33333	4	3.75	4	4.5	4.33333	4.33333	4.25	4	3.66667
5	3	4	4	5	5	5	5	3	3	3	4	3	5	3	5	5	4	3	5	4	4	4	5	5	3	5	5	5	4	4	4	5	4	2	1	2	4	4.66667	4.33333	3.25	4.5	4	4.33333	4.33333	4.5	4.33333	1.66667
4	5	5	3	5	5	5	4	5	4	5	5	4	5	5	4	4	4	4	5	4	5	5	4	5	5	4	4	4	3	4	5	4	4	5	4	5	4.66667	4.33333	4.66667	4.5	4.5	4.25	4.66667	4.66667	3.75	4.33333	4.66667
5	4	4	4	3	5	1	2	1	4	5	4	4	3	3	2	4	4	4	4	4	4	5	4	3	5	4	3	3	3	4	2	1	3	3	5	5	4.33333	4	1.33333	4.25	3	4	4.33333	4	3.25	2	4.33333
1	1	1	2	1	3	4	5	4	5	4	4	5	5	4	4	5	1	1	1	1	2	3	1	5	5	3	3	4	1	2	1	1	2	5	3	5	1	2	4.33333	4.5	4.5	1	2	4.33333	2.5	1.33333	4.33333
3	3	4	5	4	3	4	4	4	4	4	4	4	3	5	5	4	4	4	5	4	4	4	5	1	2	2	5	5	5	5	5	4	5	4	4	4	3.33333	4	4	4	4.25	4.25	4.33333	1.66667	5	4.66667	4
3	5	4	5	4	4	3	5	4	5	5	3	4	5	4	3	3	4	5	4	5	3	5	4	4	4	5	3	4	4	3	5	4	4	4	3	4	4	4.33333	4	4.25	3.75	4.5	4	4.33333	3.5	4.33333	3.66667
1	2	2	2	4	4	3	4	4	5	5	3	5	5	5	3	5	3	4	5	5	1	3	1	3	5	4	2	2	2	2	5	5	4	3	5	5	1.66667	3.33333	3.66667	4.5	4.5	4.25	1.66667	4	2	4.66667	4.33333
4	5	4	1	1	1	5	3	4	5	4	5	3	5	3	5	5	4	5	3	4	4	4	4	4	3	5	3	5	4	3	5	5	3	4	2	3	4.33333	1	4	4.25	4.5	4	4	4	3.75	4.33333	3
5	4	4	4	4	5	5	5	3	4	5	5	4	4	5	4	4	5	4	3	5	4	5	3	3	5	5	2	2	3	3	3	4	4	4	4	5	4.33333	4.33333	4.33333	4.5	4.25	4.25	4	4.33333	2.5	3.66667	4.33333
5	5	3	5	4	4	3	1	2	4	2	3	2	3	2	4	1	2	4	3	1	3	2	3	3	2	2	3	2	3	1	1	2	4	2	4	1	4.33333	4.33333	2	2.75	2.5	2.5	2.66667	2.33333	2.25	2.33333	2.33333
4	4	5	5	4	4	4	3	5	3	4	5	4	4	4	5	4	1	2	3	3	4	4	5	4	3	5	4	4	4	4	4	4	3	5	4	3	4.33333	4.33333	4	4	4.25	2.25	4.33333	4	4	3.66667	4
4	5	5	5	5	4	5	4	5	5	5	4	5	5	4	5	5	5	5	5	4	5	4	5	5	4	5	5	5	4	5	5	4	5	5	5	4	4.66667	4.66667	4.66667	4.75	4.75	4.75	4.66667	4.66667	4.75	4.66667	4.66667
5	5	3	5	4	4	3	3	5	5	5	4	3	3	4	4	4	4	4	5	5	5	3	5	4	4	4	5	5	3	5	5	3	4	5	5	3	4.33333	4.33333	3.66667	4.25	3.75	4.5	4.33333	4	4.5	4	4.33333
5	5	5	5	5	5	5	5	5	5	5	4	5	5	5	4	5	5	4	5	5	5	5	5	5	5	5	5	5	5	4	5	5	5	5	5	5	5	5	5	4.75	4.75	4.75	5	5	4.75	5	5
5	5	5	5	5	5	5	5	5	4	5	5	5	5	5	4	5	4	5	5	5	5	5	5	5	5	5	5	5	5	4	5	5	5	5	5	5	5	5	5	4.75	4.75	4.75	5	5	4.75	5	5
3	5	4	5	4	3	3	3	3	4	4	3	5	1	3	1	1	5	4	4	4	5	4	4	4	3	5	3	2	2	2	4	5	3	5	5	3	4	4	3	4	1.5	4.25	4.33333	4	2.25	4	4.33333
5	5	4	5	4	5	4	5	5	5	5	5	4	5	5	4	4	4	5	5	5	4	5	5	5	4	5	5	5	4	5	5	4	5	5	5	4	4.66667	4.66667	4.66667	4.75	4.5	4.75	4.66667	4.66667	4.75	4.66667	4.66667
5	3	4	4	5	5	4	1	2	1	2	4	4	1	3	4	2	3	2	2	4	4	2	2	2	4	1	4	3	4	5	2	4	1	2	1	4	4	4.66667	2.33333	2.75	2.5	2.75	2.66667	2.33333	4	2.33333	2.33333
4	4	4	1	2	3	3	4	5	5	4	5	3	4	4	4	5	4	5	4	5	4	4	4	5	4	4	5	4	4	5	5	5	3	3	4	5	4	2	4	4.25	4.25	4.5	4	4.33333	4.5	4.33333	4
1	2	2	2	1	2	4	4	3	4	4	4	4	5	4	4	3	4	3	5	3	4	5	4	2	3	1	2	3	2	3	4	5	4	5	4	4	1.66667	1.66667	3.66667	4	4	3.75	4.33333	2	2.5	4.33333	4.33333
1	1	3	5	3	5	5	5	3	4	3	4	5	5	4	4	4	4	5	4	5	4	4	4	3	4	5	5	4	4	5	1	2	1	5	3	5	1.66667	4.33333	4.33333	4	4.25	4.5	4	4	4.5	1.33333	4.33333
4	4	2	5	4	4	4	4	3	4	3	5	5	3	4	4	5	4	5	5	3	4	4	4	4	4	4	1	2	1	3	4	5	4	4	4	3	3.33333	4.33333	3.66667	4.25	4	4.25	4	4	1.75	4.33333	3.66667
1	4	3	2	2	2	1	3	2	4	3	1	2	1	3	3	2	2	4	2	2	2	3	2	3	2	1	5	4	4	4	1	3	3	1	4	2	2.66667	2	2	2.5	2.25	2.5	2.33333	2	4.25	2.33333	2.33333
1	2	3	3	3	3	3	1	3	3	3	4	3	5	4	5	4	3	4	4	3	4	3	3	3	4	1	4	4	5	5	2	3	3	2	3	3	2	3	2.33333	3.25	4.5	3.5	3.33333	2.66667	4.5	2.66667	2.66667
5	4	4	4	4	4	5	5	4	4	5	5	4	2	2	2	2	3	1	1	1	5	4	5	5	4	5	1	4	4	1	5	4	4	4	5	4	4.33333	4	4.66667	4.5	2	1.5	4.66667	4.66667	2.5	4.33333	4.33333
4	4	5	4	3	3	5	5	3	4	4	5	3	5	4	5	4	5	4	4	5	5	3	5	4	5	3	1	2	2	2	5	4	4	3	1	1	4.33333	3.33333	4.33333	4	4.5	4.5	4.33333	4	1.75	4.33333	1.66667
3	2	3	5	3	5	5	4	5	5	4	5	4	1	1	3	4	5	4	3	5	5	5	4	5	4	5	4	3	4	4	3	4	4	5	4	5	2.66667	4.33333	4.66667	4.5	2.25	4.25	4.66667	4.66667	3.75	3.66667	4.66667
1	3	2	4	4	3	3	5	5	1	1	1	1	4	4	4	4	4	3	4	4	5	3	5	4	3	5	4	4	5	5	4	5	4	4	4	4	2	3.66667	4.33333	1	4	3.75	4.33333	4	4.5	4.33333	4
4	5	5	5	5	5	5	4	5	4	5	5	5	5	4	5	5	4	5	5	5	5	5	5	5	5	5	4	5	5	5	5	5	5	5	5	5	4.66667	5	4.66667	4.75	4.75	4.75	5	5	4.75	5	5
4	4	3	5	5	4	4	5	3	1	1	1	3	3	2	2	1	5	4	3	5	3	4	4	1	4	1	1	4	3	3	3	5	3	4	5	4	3.66667	4.66667	4	1.5	2	4.25	3.66667	2	2.75	3.66667	4.33333
5	5	5	5	5	5	5	5	5	5	5	4	5	5	4	5	5	4	5	5	5	5	5	5	5	5	5	5	5	5	5	5	5	5	5	5	5	5	5	5	4.75	4.75	4.75	5	5	5	5	5
5	3	3	2	1	2	3	1	1	5	3	4	4	4	3	4	5	4	4	4	5	4	5	4	3	3	5	4	4	3	4	5	3	4	4	3	4	3.66667	1.66667	1.66667	4	4	4.25	4.33333	3.66667	3.75	4	3.66667
3	2	4	3	3	3	4	5	5	5	4	5	4	4	4	5	5	3	5	4	4	5	4	5	4	5	5	1	1	2	4	3	5	4	5	5	4	3	3	4.66667	4.5	4.5	4	4.66667	4.66667	2	4	4.66667
2	3	1	4	5	4	5	4	3	3	2	3	1	5	4	5	4	4	5	4	4	4	5	4	3	1	1	4	4	4	4	5	5	4	4	5	3	2	4.33333	4	2.25	4.5	4.25	4.33333	1.66667	4	4.66667	4
3	5	4	4	2	2	5	4	4	5	3	4	5	3	2	3	4	4	5	4	3	4	5	4	2	1	1	3	5	4	4	5	4	4	4	3	5	4	2.66667	4.33333	4.25	3	4	4.33333	1.33333	4	4.33333	4
3	2	1	3	3	2	1	1	1	5	5	5	3	4	5	5	3	4	5	5	3	4	4	3	5	3	5	3	5	5	3	2	3	4	5	4	4	2	2.66667	1	4.5	4.25	4.25	3.66667	4.33333	4	3	4.33333
1	1	1	3	4	2	5	5	3	4	4	5	4	3	1	1	1	1	1	1	1	1	1	1	4	3	5	2	4	1	2	4	5	4	3	4	5	1	3	4.33333	4.25	1.5	1	1	4	2.25	4.33333	4
2	1	2	2	3	1	4	4	3	2	3	1	1	4	5	3	3	3	4	5	4	3	4	5	4	3	5	3	1	1	1	4	5	3	2	3	1	1.66667	2	3.66667	1.75	3.75	4	4	4	1.5	4	2
5	5	3	4	4	5	4	5	5	5	4	5	4	5	5	5	3	4	5	3	4	5	4	5	4	5	5	4	4	3	5	4	4	5	5	4	5	4.33333	4.33333	4.66667	4.5	4.5	4	4.66667	4.66667	4	4.33333	4.66667
5	5	4	4	3	4	5	4	5	3	5	5	5	5	5	3	5	3	5	4	5	4	5	5	4	5	5	3	4	2	2	3	4	4	5	4	5	4.66667	3.66667	4.66667	4.5	4.5	4.25	4.66667	4.66667	2.75	3.66667	4.66667
5	4	5	1	1	2	5	5	4	4	5	4	5	4	4	5	5	5	5	3	4	5	4	5	4	5	5	1	4	3	2	3	1	2	5	5	4	4.66667	1.33333	4.66667	4.5	4.5	4.25	4.66667	4.66667	2.5	2	4.66667
1	1	1	2	2	2	3	1	3	3	2	3	4	5	4	5	3	4	4	3	2	3	4	3	2	2	4	2	2	2	2	2	4	2	3	3	2	1	2	2.33333	3	4.25	3.25	3.33333	2.66667	2	2.66667	2.66667
1	2	2	1	3	2	4	5	4	5	4	4	4	3	3	4	3	1	1	3	2	4	3	5	5	3	5	5	3	4	5	4	5	3	3	4	5	1.66667	2	4.33333	4.25	3.25	1.75	4	4.33333	4.25	4	4
4	4	5	2	2	2	5	4	3	4	4	3	4	3	3	1	1	3	3	4	5	4	5	4	5	4	3	4	3	4	2	1	2	2	3	3	4	4.33333	2	4	3.75	2	3.75	4.33333	4	3.25	1.66667	3.33333
3	5	4	1	3	1	4	4	4	5	4	3	5	5	5	3	4	4	4	5	5	4	4	4	4	4	4	1	1	1	3	5	5	3	4	4	2	4	1.66667	4	4.25	4.25	4.5	4	4	1.5	4.33333	3.33333
2	2	1	1	2	3	2	2	1	1	1	2	3	4	1	2	4	3	4	5	4	4	4	5	3	5	4	5	4	3	4	3	3	5	3	5	3	1.66667	2	1.66667	1.75	2.75	4	4.33333	4	4	3.66667	3.66667
5	4	5	5	5	4	4	5	5	4	5	5	5	3	5	5	5	4	5	5	5	5	5	4	5	4	5	5	5	5	4	5	5	4	5	5	4	4.66667	4.66667	4.66667	4.75	4.5	4.75	4.66667	4.66667	4.75	4.66667	4.66667
5	4	4	4	1	2	4	5	4	4	4	4	4	4	5	5	4	4	5	4	5	4	4	5	5	3	5	5	4	5	4	4	1	1	3	4	5	4.33333	2.33333	4.33333	4	4.5	4.5	4.33333	4.33333	4.5	2	4
4	4	5	4	4	4	4	3	2	2	1	4	1	4	3	4	5	3	5	4	4	3	5	5	1	1	3	5	3	5	5	4	4	3	4	3	5	4.33333	4	3	2	4	4	4.33333	1.66667	4.5	3.66667	4
5	5	4	5	5	4	5	5	4	5	3	5	5	5	5	4	4	5	5	4	4	5	4	5	4	5	5	5	5	4	4	4	5	5	5	5	4	4.66667	4.66667	4.66667	4.5	4.5	4.5	4.66667	4.66667	4.5	4.66667	4.66667
4	4	4	5	4	5	5	3	4	5	5	4	4	4	4	3	5	5	3	5	5	4	3	5	4	5	4	1	1	4	2	1	4	1	4	5	4	4	4.66667	4	4.5	4	4.5	4	4.33333	2	2	4.33333
4	3	2	4	4	4	5	4	3	3	4	5	5	4	5	5	3	1	1	2	1	5	4	4	4	4	5	2	1	3	1	1	1	2	1	1	2	3	4	4	4.25	4.25	1.25	4.33333	4.33333	1.75	1.33333	1.33333
1	1	2	4	5	4	4	4	3	3	1	1	2	4	4	3	4	4	5	5	4	5	3	4	3	4	5	5	3	3	4	2	2	1	4	5	3	1.33333	4.33333	3.66667	1.75	3.75	4.5	4	4	3.75	1.66667	4
2	2	3	3	5	3	4	3	3	4	4	4	5	2	1	2	1	5	4	3	3	4	4	5	5	4	4	4	4	5	5	5	4	4	4	4	4	2.33333	3.66667	3.33333	4.25	1.5	3.75	4.33333	4.33333	4.5	4.33333	4
4	5	4	4	5	4	1	1	3	3	4	4	5	4	4	4	4	4	5	4	4	4	4	4	4	5	4	5	5	4	3	4	5	4	3	3	3	4.33333	4.33333	1.66667	4	4	4.25	4	4.33333	4.25	4.33333	3
3	5	5	1	1	1	3	3	1	1	3	4	3	2	2	3	3	1	4	3	4	1	4	4	2	2	4	3	4	4	5	2	3	3	2	2	4	4.33333	1	2.33333	2.75	2.5	3	3	2.66667	4	2.66667	2.66667
5	5	4	3	4	5	4	5	5	4	5	4	5	5	5	4	4	5	4	5	4	4	5	5	4	5	5	4	4	4	4	2	2	1	5	5	4	4.66667	4	4.66667	4.5	4.5	4.5	4.66667	4.66667	4	1.66667	4.66667
4	5	4	5	4	3	5	3	5	4	5	4	5	4	3	4	4	4	4	5	4	5	5	4	4	4	5	3	5	4	5	4	4	3	5	5	3	4.33333	4	4.33333	4.5	3.75	4.25	4.66667	4.33333	4.25	3.66667	4.33333
4	3	4	5	5	4	1	1	1	3	4	5	5	4	5	5	3	4	4	5	5	3	4	4	4	3	4	2	2	2	2	3	1	1	5	4	4	3.66667	4.66667	1	4.25	4.25	4.5	3.66667	3.66667	2	1.66667	4.33333
3	5	3	5	3	4	4	4	4	4	4	4	5	4	4	5	4	4	4	4	4	3	5	4	4	4	3	4	4	5	4	3	5	4	5	5	3	3.66667	4	4	4.25	4.25	4	4	3.66667	4.25	4	4.33333
5	5	4	5	4	5	4	4	5	1	2	2	2	3	3	1	1	5	3	5	5	3	2	1	3	5	5	5	3	4	4	5	5	4	4	3	3	4.66667	4.66667	4.33333	1.75	2	4.5	2	4.33333	4	4.66667	3.33333
4	4	4	5	5	4	5	5	3	3	5	5	3	4	5	5	3	3	5	5	3	3	5	5	4	3	5	2	3	1	1	1	1	2	1	1	1	4	4.66667	4.33333	4	4.25	4	4.33333	4	1.75	1.33333	1
1	1	2	1	4	2	4	4	4	5	5	3	4	3	4	3	2	4	4	5	4	4	3	5	1	1	1	4	5	4	3	4	4	5	3	2	1	1.33333	2.33333	4	4.25	3	4.25	4	1	4	4.33333	2
4	5	4	4	4	5	3	5	5	1	1	1	3	3	3	3	2	5	3	4	4	5	4	3	4	3	3	3	4	4	4	4	4	4	5	3	4	4.33333	4.33333	4.33333	1.5	2.75	4	4	3.33333	3.75	4	4
2	1	1	1	1	2	4	4	5	5	4	4	4	1	2	4	1	1	1	1	3	4	5	4	5	3	3	2	4	2	3	5	4	5	1	3	2	1.33333	1.33333	4.33333	4.25	2	1.5	4.33333	3.66667	2.75	4.66667	2
2	3	1	5	5	3	1	1	2	4	4	4	5	4	4	3	5	5	3	5	3	4	4	4	5	3	4	4	4	5	4	5	5	4	5	3	4	2	4.33333	1.33333	4.25	4	4	4	4	4.25	4.66667	4
3	5	5	4	5	4	5	5	3	4	5	5	3	5	5	3	3	4	4	3	4	1	1	2	4	4	4	3	1	1	1	3	4	5	5	4	4	4.33333	4.33333	4.33333	4.25	4	3.75	1.33333	4	1.5	4	4.33333
1	2	4	3	2	3	3	2	1	2	3	1	3	2	1	2	4	3	2	3	1	4	2	1	1	3	2	4	1	3	1	4	1	1	3	2	1	2.33333	2.66667	2	2.25	2.25	2.25	2.33333	2	2.25	2	2
4	5	5	5	4	5	5	5	4	4	5	5	5	5	5	5	3	5	5	4	5	5	5	4	4	5	5	5	4	5	5	5	4	5	4	5	5	4.66667	4.66667	4.66667	4.75	4.5	4.75	4.66667	4.66667	4.75	4.66667	4.66667
4	3	3	2	1	1	2	2	3	3	4	3	1	1	4	1	4	3	4	1	3	2	4	3	3	1	3	4	3	5	5	1	3	4	2	4	2	3.33333	1.33333	2.33333	2.75	2.5	2.75	3	2.33333	4.25	2.66667	2.66667
5	4	4	4	4	3	5	5	5	4	4	5	4	2	3	4	3	1	4	1	3	3	4	5	4	3	5	5	4	4	4	3	4	5	3	3	4	4.33333	3.66667	5	4.25	3	2.25	4	4	4.25	4	3.33333
5	4	3	2	3	2	4	5	4	5	4	4	4	5	3	3	5	4	5	4	3	1	2	3	3	5	4	3	3	1	3	4	5	4	5	4	4	4	2.33333	4.33333	4.25	4	4	2	4	2.5	4.33333	4.33333
1	1	4	3	5	5	5	4	3	4	4	4	4	3	3	5	4	5	5	4	4	5	5	3	4	3	4	2	1	3	2	4	5	4	4	4	4	2	4.33333	4	4	3.75	4.5	4.33333	3.66667	2	4.33333	4
4	3	3	4	4	3	4	3	4	4	4	5	4	1	4	1	1	5	3	5	4	5	5	3	5	4	4	4	4	5	5	4	5	4	4	4	4	3.33333	3.66667	3.66667	4.25	1.75	4.25	4.33333	4.33333	4.5	4.33333	4
4	5	4	4	4	5	3	5	4	3	1	2	1	5	4	5	3	4	5	5	4	3	4	4	4	3	4	4	5	4	3	5	5	4	4	4	3	4.33333	4.33333	4	1.75	4.25	4.5	3.66667	3.66667	4	4.66667	3.66667
3	4	3	4	4	4	4	4	5	4	4	3	3	4	5	4	3	4	5	4	4	4	4	4	2	1	2	5	4	3	5	4	4	5	4	4	3	3.33333	4	4.33333	3.5	4	4.25	4	1.66667	4.25	4.33333	3.66667
5	4	4	4	4	4	1	3	2	2	4	2	2	3	3	1	2	2	2	2	4	4	1	3	2	3	2	4	5	4	5	2	3	2	2	2	3	4.33333	4	2	2.5	2.25	2.5	2.66667	2.33333	4.5	2.33333	2.33333
4	5	4	5	5	3	4	4	4	2	4	1	1	1	1	2	2	5	3	4	4	4	4	4	2	2	2	2	2	1	1	4	5	5	3	5	4	4.33333	4.33333	4	2	1.5	4	4	2	1.5	4.66667	4
4	1	2	3	4	3	4	4	5	4	5	5	3	5	4	4	3	2	1	3	3	4	4	4	3	3	4	1	3	2	1	5	5	4	4	3	5	2.33333	3.33333	4.33333	4.25	4	2.25	4	3.33333	1.75	4.66667	4
3	4	3	5	5	4	3	5	4	2	3	1	3	4	5	4	4	5	4	5	4	1	1	3	2	3	1	3	4	4	5	4	5	4	4	4	4	3.33333	4.66667	4	2.25	4.25	4.5	1.66667	2	4	4.33333	4
5	3	4	5	5	3	4	4	2	4	3	5	5	5	4	4	4	5	4	3	5	5	4	4	4	4	3	5	4	4	4	3	2	1	4	3	2	4	4.33333	3.33333	4.25	4.25	4.25	4.33333	3.66667	4.25	2	3
5	3	4	5	5	4	2	1	1	3	4	5	4	4	4	4	2	5	4	4	4	4	3	5	4	3	5	3	1	1	2	4	4	4	4	5	4	4	4.66667	1.33333	4	3.5	4.25	4	4	1.75	4	4.33333
3	1	1	4	4	5	5	4	4	4	4	5	5	5	3	4	5	5	5	4	4	1	1	1	4	5	4	2	2	1	2	5	4	5	3	5	5	1.66667	4.33333	4.33333	4.5	4.25	4.5	1	4.33333	1.75	4.66667	4.33333
4	5	5	4	5	4	4	5	5	5	4	5	4	5	5	4	4	5	5	4	4	5	5	4	5	4	5	4	4	4	3	5	4	3	4	5	5	4.66667	4.33333	4.66667	4.5	4.5	4.5	4.66667	4.66667	3.75	4	4.66667
4	5	4	4	5	3	3	3	3	4	4	4	5	5	4	4	4	4	3	5	4	5	4	4	4	5	3	1	4	3	2	4	5	4	5	4	3	4.33333	4	3	4.25	4.25	4	4.33333	4	2.5	4.33333	4
5	4	5	5	4	5	5	5	4	5	4	5	5	5	3	5	5	5	5	4	5	5	4	5	5	5	4	4	5	5	5	4	5	5	4	5	5	4.66667	4.66667	4.66667	4.75	4.5	4.75	4.66667	4.66667	4.75	4.66667	4.66667
5	5	5	5	5	5	5	5	5	5	5	4	5	4	5	5	5	5	5	4	5	5	5	5	5	5	5	5	5	5	5	5	5	5	5	5	5	5	5	5	4.75	4.75	4.75	5	5	5	5	5
5	4	4	5	4	4	5	3	3	1	3	1	3	5	3	5	4	4	5	4	5	2	3	1	1	1	2	1	4	2	3	4	5	3	4	3	5	4.33333	4.33333	3.66667	2	4.25	4.5	2	1.33333	2.5	4	4
2	3	1	3	5	5	4	4	4	1	2	1	1	5	4	5	4	3	4	4	4	4	4	4	4	4	4	5	4	5	3	2	1	1	3	2	4	2	4.33333	4	1.25	4.5	3.75	4	4	4.25	1.33333	3
3	5	4	3	2	2	3	4	3	4	4	3	5	5	5	3	4	5	4	4	4	4	4	5	4	4	4	4	4	5	5	5	4	5	5	3	4	4	2.33333	3.33333	4	4.25	4.25	4.33333	4	4.5	4.66667	4
4	3	3	4	4	5	4	4	5	4	5	4	5	5	3	3	5	4	3	4	4	5	4	4	4	4	5	4	4	5	4	5	4	3	4	5	4	3.33333	4.33333	4.33333	4.5	4	3.75	4.33333	4.33333	4.25	4	4.33333
4	4	5	5	5	4	4	5	4	4	3	3	4	5	4	4	5	5	4	4	5	5	4	4	3	5	3	3	5	4	3	5	3	5	4	4	4	4.33333	4.66667	4.33333	3.5	4.5	4.5	4.33333	3.66667	3.75	4.33333	4
3	2	2	2	2	2	4	1	1	3	1	4	2	2	2	1	4	1	4	3	1	3	3	1	3	1	2	4	2	2	1	2	2	2	2	2	2	2.33333	2	2	2.5	2.25	2.25	2.33333	2	2.25	2	2
4	4	4	2	2	1	5	4	4	4	3	4	5	2	3	2	1	3	4	5	3	3	4	4	4	4	4	1	1	1	2	5	4	3	5	4	4	4	1.66667	4.33333	4	2	3.75	3.66667	4	1.25	4	4.33333
3	2	1	4	3	5	4	5	4	4	4	5	4	4	5	4	3	4	5	4	5	3	1	1	3	3	5	5	4	5	3	4	1	1	4	4	5	2	4	4.33333	4.25	4	4.5	1.66667	3.66667	4.25	2	4.33333
3	2	1	4	5	5	4	4	5	5	4	4	4	4	4	4	4	3	5	5	3	5	3	5	3	5	4	2	1	2	3	1	1	3	5	4	4	2	4.66667	4.33333	4.25	4	4	4.33333	4	2	1.66667	4.33333
4	5	4	2	4	3	5	3	4	1	3	2	2	3	3	1	2	3	1	1	3	3	3	5	2	3	1	2	1	1	3	4	3	4	3	4	2	4.33333	3	4	2	2.25	2	3.66667	2	1.75	3.66667	3
4	5	3	4	5	3	4	4	5	3	5	4	5	4	4	5	5	4	3	5	4	4	4	4	1	1	2	5	3	5	3	4	4	5	4	4	3	4	4	4.33333	4.25	4.5	4	4	1.33333	4	4.33333	3.66667
4	5	5	5	5	4	5	5	4	4	5	5	5	5	5	5	4	5	5	5	4	5	5	5	4	5	5	4	5	5	5	5	4	5	4	5	5	4.66667	4.66667	4.66667	4.75	4.75	4.75	5	4.66667	4.75	4.66667	4.66667
5	5	5	5	5	5	5	5	5	5	4	5	5	5	5	5	5	5	4	5	5	5	5	5	5	5	5	5	5	5	5	5	5	5	5	5	5	5	5	5	4.75	5	4.75	5	5	5	5	5
4	4	5	4	3	4	2	4	1	5	4	5	3	2	1	1	1	4	4	3	3	3	4	3	2	4	2	5	4	3	4	3	2	3	3	3	3	4.33333	3.66667	2.33333	4.25	1.25	3.5	3.33333	2.66667	4	2.66667	3
3	5	4	4	3	4	4	4	5	4	4	5	4	3	2	2	1	4	5	4	5	5	5	3	3	5	3	1	1	3	1	4	4	2	3	5	4	4	3.66667	4.33333	4.25	2	4.5	4.33333	3.66667	1.5	3.33333	4
2	4	3	5	4	5	5	4	4	4	4	5	4	4	5	3	5	4	5	5	4	3	1	2	2	2	1	3	2	2	2	5	5	4	4	2	3	3	4.66667	4.33333	4.25	4.25	4.5	2	1.66667	2.25	4.66667	3
3	1	3	2	2	2	1	3	2	3	1	2	3	3	2	3	1	2	1	3	3	3	3	1	4	1	1	3	2	3	1	2	2	2	3	2	1	2.33333	2	2	2.25	2.25	2.25	2.33333	2	2.25	2	2
3	2	1	5	4	4	2	1	1	4	4	5	4	5	4	3	5	4	5	4	4	5	4	4	5	3	3	3	2	4	3	5	3	5	5	4	3	2	4.33333	1.33333	4.25	4.25	4.25	4.33333	3.66667	3	4.33333	4
3	4	5	3	1	2	3	5	5	3	5	4	5	1	4	2	1	4	4	5	3	5	4	5	2	1	2	3	3	1	3	5	5	3	1	2	2	4	2	4.33333	4.25	2	4	4.66667	1.66667	2.5	4.33333	1.66667
4	3	5	3	4	4	5	4	4	4	4	5	4	3	3	5	4	5	4	4	3	3	1	1	4	4	3	4	3	5	4	4	5	5	1	1	1	4	3.66667	4.33333	4.25	3.75	4	1.66667	3.66667	4	4.66667	1
5	5	5	5	5	5	1	1	1	5	5	5	5	5	5	5	5	5	5	5	5	5	5	5	5	5	5	5	5	5	5	5	5	5	5	5	5	5	5	1	5	5	5	5	5	5	5	5
4	4	5	4	3	5	5	3	5	3	3	4	4	4	4	5	4	3	3	2	1	4	4	5	2	3	4	3	4	4	5	3	3	5	3	1	1	4.33333	4	4.33333	3.5	4.25	2.25	4.33333	3	4	3.66667	1.66667
5	4	5	5	4	5	5	5	4	4	5	4	5	5	3	5	5	4	5	4	4	5	4	5	5	4	5	4	5	4	4	5	5	4	5	5	4	4.66667	4.66667	4.66667	4.5	4.5	4.25	4.66667	4.66667	4.25	4.66667	4.66667
5	3	5	5	5	4	3	2	3	1	2	1	3	4	5	4	4	4	4	3	4	3	5	4	3	5	4	5	4	4	5	5	4	5	1	1	1	4.33333	4.66667	2.66667	1.75	4.25	3.75	4	4	4.5	4.66667	1
5	4	5	3	1	2	5	5	4	3	5	5	5	5	4	4	5	4	4	4	5	5	4	5	4	5	5	2	3	3	2	4	5	4	5	4	5	4.66667	2	4.66667	4.5	4.5	4.25	4.66667	4.66667	2.5	4.33333	4.66667
5	4	5	5	4	5	5	5	4	4	4	5	5	2	2	2	2	3	1	3	2	4	5	5	5	4	5	4	5	5	4	2	4	4	5	4	5	4.66667	4.66667	4.66667	4.5	2	2.25	4.66667	4.66667	4.5	3.33333	4.66667
4	4	5	5	4	4	4	3	5	2	1	4	2	3	4	4	2	4	4	5	4	5	4	3	4	5	4	3	5	4	4	5	5	4	3	4	4	4.33333	4.33333	4	2.25	3.25	4.25	4	4.33333	4	4.66667	3.66667
5	4	4	4	5	4	5	4	4	4	3	5	4	3	3	5	5	5	4	3	3	4	5	4	4	5	3	4	4	5	5	2	2	2	5	3	3	4.33333	4.33333	4.33333	4	4	3.75	4.33333	4	4.5	2	3.66667
3	5	5	4	5	5	3	4	4	4	4	3	4	4	5	5	4	3	5	3	4	4	4	4	3	4	3	4	4	5	4	1	1	2	4	3	4	4.33333	4.66667	3.66667	3.75	4.5	3.75	4	3.33333	4.25	1.33333	3.66667
2	3	4	3	5	5	3	4	4	4	1	1	2	1	1	2	3	2	1	4	1	4	4	4	5	4	3	5	3	4	5	5	4	5	3	2	1	3	4.33333	3.66667	2	1.75	2	4	4	4.25	4.66667	2
4	5	5	4	5	5	4	5	5	4	5	5	5	5	5	4	5	4	5	5	5	5	5	5	5	5	4	5	5	5	4	5	4	5	5	5	5	4.66667	4.66667	4.66667	4.75	4.75	4.75	5	4.66667	4.75	4.66667	5
2	2	2	3	3	4	2	2	4	4	4	2	4	5	4	4	4	3	3	4	4	4	3	3	4	1	4	4	4	5	4	3	2	3	4	4	5	2	3.33333	2.66667	3.5	4.25	3.5	3.33333	3	4.25	2.66667	4.33333
4	5	5	5	5	4	5	4	5	5	5	5	4	5	5	5	4	5	4	5	5	5	4	5	4	5	5	5	5	5	4	5	4	5	4	5	5	4.66667	4.66667	4.66667	4.75	4.75	4.75	4.66667	4.66667	4.75	4.66667	4.66667
4	4	5	1	3	2	1	1	3	4	5	3	4	4	4	5	4	4	5	4	5	3	5	5	5	5	3	3	1	1	1	1	3	2	4	5	4	4.33333	2	1.66667	4	4.25	4.5	4.33333	4.33333	1.5	2	4.33333
1	1	4	3	1	3	1	2	1	3	1	2	2	4	4	4	4	3	5	4	4	1	2	3	4	5	3	5	3	4	4	5	4	5	1	2	1	2	2.33333	1.33333	2	4	4	2	4	4	4.66667	1.33333
2	2	3	2	2	2	3	1	2	2	3	4	1	1	2	3	3	3	3	2	1	3	2	2	2	3	1	1	2	3	3	1	3	2	1	3	2	2.33333	2	2	2.5	2.25	2.25	2.33333	2	2.25	2	2
4	2	2	2	2	2	1	2	3	2	3	4	1	4	1	2	2	2	1	4	3	2	3	2	2	1	3	4	4	4	3	4	1	1	3	1	2	2.66667	2	2	2.5	2.25	2.5	2.33333	2	3.75	2	2
1	4	2	4	5	4	5	5	5	1	1	2	2	4	4	5	3	4	4	3	4	4	4	5	3	3	5	1	3	3	2	3	4	5	4	5	4	2.33333	4.33333	5	1.5	4	3.75	4.33333	3.66667	2.25	4	4.33333
2	1	2	5	3	4	3	5	4	2	3	3	1	4	3	5	4	5	5	4	4	5	5	3	4	3	4	5	5	5	5	5	3	5	3	4	5	1.66667	4	4	2.25	4	4.5	4.33333	3.66667	5	4.33333	4
2	2	3	2	2	2	1	2	3	2	2	1	4	4	1	2	2	1	3	3	2	2	2	3	4	1	1	3	2	2	2	2	3	1	2	2	2	2.33333	2	2	2.25	2.25	2.25	2.33333	2	2.25	2	2
5	3	5	5	5	4	4	2	1	4	2	4	2	3	5	4	5	4	4	3	3	4	3	3	3	3	2	1	4	1	2	4	1	3	3	3	2	4.33333	4.66667	2.33333	3	4.25	3.5	3.33333	2.66667	2	2.66667	2.66667
2	2	1	4	3	5	1	2	2	5	4	3	4	4	3	5	4	5	5	4	3	1	1	3	3	5	5	1	1	1	2	4	5	5	5	4	4	1.66667	4	1.66667	4	4	4.25	1.66667	4.33333	1.25	4.66667	4.33333
5	5	4	1	2	3	3	4	4	4	4	5	3	3	4	5	4	3	4	4	4	3	4	5	4	4	5	1	1	1	3	3	3	5	3	4	4	4.66667	2	3.66667	4	4	3.75	4	4.33333	1.5	3.66667	3.66667
4	4	5	1	1	3	5	4	4	4	3	4	5	4	4	4	3	5	3	5	5	5	4	4	5	5	3	4	5	3	5	4	4	5	5	3	4	4.33333	1.66667	4.33333	4	3.75	4.5	4.33333	4.33333	4.25	4.33333	4
3	2	1	5	3	4	4	5	3	3	1	3	2	5	5	4	4	5	5	5	4	3	5	5	3	4	5	5	3	4	4	5	5	3	2	1	2	2	4	4	2.25	4.5	4.75	4.33333	4	4	4.33333	1.66667
5	5	4	4	5	5	5	4	5	5	4	5	5	5	4	5	4	4	5	5	5	5	5	4	4	5	5	5	5	5	4	5	4	5	5	4	5	4.66667	4.66667	4.66667	4.75	4.5	4.75	4.66667	4.66667	4.75	4.66667	4.66667
5	4	5	4	5	5	4	5	5	4	5	5	5	5	5	5	4	5	4	5	5	5	5	4	5	4	5	5	5	5	4	5	5	4	5	5	4	4.66667	4.66667	4.66667	4.75	4.75	4.75	4.66667	4.66667	4.75	4.66667	4.66667
5	5	4	5	5	4	5	5	4	4	5	4	5	2	2	2	2	2	2	2	1	5	4	5	4	5	5	5	4	4	5	4	4	5	5	5	4	4.66667	4.66667	4.66667	4.5	2	1.75	4.66667	4.66667	4.5	4.33333	4.66667
4	5	4	5	4	5	3	3	1	2	4	3	3	1	4	3	2	3	3	3	4	3	2	4	3	1	4	5	4	5	3	3	1	4	4	2	2	4.33333	4.66667	2.33333	3	2.5	3.25	3	2.66667	4.25	2.66667	2.66667
5	4	4	5	4	4	4	5	4	3	5	3	4	5	4	5	3	3	4	4	5	3	5	5	4	4	3	3	4	3	5	5	4	4	5	4	4	4.33333	4.33333	4.33333	3.75	4.25	4	4.33333	3.66667	3.75	4.33333	4.33333
4	5	3	4	4	3	4	5	5	5	5	4	4	4	5	5	4	4	5	4	5	4	5	5	5	4	5	3	5	4	4	5	4	4	4	5	4	4	3.66667	4.66667	4.5	4.5	4.5	4.66667	4.66667	4	4.33333	4.33333
4	3	5	4	4	5	1	1	1	4	3	5	4	4	3	4	5	4	3	5	4	4	3	4	3	5	4	2	2	1	3	4	5	3	5	3	4	4	4.33333	1	4	4	4	3.66667	4	2	4	4
3	5	5	4	5	4	4	4	5	4	5	4	4	4	5	4	4	4	5	4	5	4	5	4	4	4	4	3	4	2	2	4	4	5	1	3	1	4.33333	4.33333	4.33333	4.25	4.25	4.5	4.33333	4	2.75	4.33333	1.66667
5	4	5	4	4	5	3	5	3	5	3	4	3	5	4	4	5	1	3	3	2	3	4	4	1	1	2	5	4	5	4	5	5	3	1	2	3	4.66667	4.33333	3.66667	3.75	4.5	2.25	3.66667	1.33333	4.5	4.33333	2
5	4	5	1	2	2	4	5	5	5	4	4	5	2	2	2	2	4	1	1	2	5	4	5	5	5	4	3	5	3	4	5	5	4	5	5	4	4.66667	1.66667	4.66667	4.5	2	2	4.66667	4.66667	3.75	4.66667	4.66667
3	4	5	4	4	4	3	1	1	4	4	5	4	1	2	2	1	3	4	5	4	5	4	4	4	5	3	2	4	3	1	5	3	5	1	2	3	4	4	1.66667	4.25	1.5	4	4.33333	4	2.5	4.33333	2
4	4	4	5	4	4	4	5	5	5	5	5	3	1	2	2	1	5	4	4	3	4	5	5	4	4	5	2	4	1	1	4	5	3	4	5	4	4	4.33333	4.66667	4.5	1.5	4	4.66667	4.33333	2	4	4.33333
1	1	1	4	4	4	3	4	2	4	4	5	4	4	4	4	4	1	1	1	1	1	1	1	3	4	3	4	4	4	5	4	4	2	3	4	4	1	4	3	4.25	4	1	1	3.33333	4.25	3.33333	3.66667
4	3	5	4	2	2	2	2	3	3	3	1	1	4	3	3	5	4	4	3	3	4	2	4	3	4	1	4	4	5	3	4	2	2	2	1	2	4	2.66667	2.33333	2	3.75	3.5	3.33333	2.66667	4	2.66667	1.66667
1	2	2	4	5	5	5	5	3	4	4	5	5	4	4	5	4	4	5	5	4	2	1	3	4	4	5	2	2	2	2	4	5	5	4	5	4	1.66667	4.66667	4.33333	4.5	4.25	4.5	2	4.33333	2	4.66667	4.33333
5	5	3	4	3	1	4	4	5	4	4	4	3	3	1	2	2	4	4	4	5	4	4	4	5	4	3	3	4	5	5	5	4	3	5	3	4	4.33333	2.66667	4.33333	3.75	2	4.25	4	4	4.25	4	4
4	5	4	4	5	4	4	5	3	4	5	5	3	4	5	4	4	4	3	5	5	1	1	3	4	2	3	4	5	4	5	3	4	2	3	4	2	4.33333	4.33333	4	4.25	4.25	4.25	1.66667	3	4.5	3	3
3	5	3	4	4	4	1	2	1	4	3	5	5	1	2	2	3	5	4	4	4	5	4	4	1	2	2	4	5	4	4	2	1	2	2	4	4	3.66667	4	1.33333	4.25	2	4.25	4.33333	1.66667	4.25	1.66667	3.33333
4	2	2	2	2	2	2	2	1	1	1	2	4	3	4	5	5	4	4	4	5	1	1	3	4	4	5	5	4	4	4	5	5	4	4	5	3	2.66667	2	1.66667	2	4.25	4.25	1.66667	4.33333	4.25	4.66667	4
3	5	4	5	4	5	3	5	5	5	4	5	3	5	4	4	4	4	3	4	4	5	5	3	2	4	3	4	5	4	5	1	2	2	4	5	3	4	4.66667	4.33333	4.25	4.25	3.75	4.33333	3	4.5	1.66667	4
4	4	5	3	3	1	2	1	1	5	3	4	5	5	4	4	4	4	5	4	4	2	1	2	1	2	2	4	4	4	4	4	4	4	5	4	3	4.33333	2.33333	1.33333	4.25	4.25	4.25	1.66667	1.66667	4	4	4
4	4	4	4	4	3	4	4	5	3	2	1	2	1	1	1	3	5	5	4	4	4	3	5	3	3	3	2	1	1	2	3	2	4	3	4	5	4	3.66667	4.33333	2	1.5	4.5	4	3	1.5	3	4
5	4	4	2	2	2	2	2	3	3	1	4	3	2	3	2	3	3	3	1	4	2	3	3	1	3	3	2	1	1	1	3	1	3	4	1	2	4.33333	2	2.33333	2.75	2.5	2.75	2.66667	2.33333	1.25	2.33333	2.33333
5	4	4	4	4	5	4	3	4	4	4	4	5	4	4	4	4	3	5	4	5	4	3	4	2	3	1	3	1	1	2	5	4	5	2	2	2	4.33333	4.33333	3.66667	4.25	4	4.25	3.66667	2	1.75	4.66667	2
4	1	3	2	2	2	1	2	3	4	3	1	2	3	1	3	2	4	2	3	1	3	1	3	1	1	4	4	3	4	5	3	2	2	2	4	1	2.66667	2	2	2.5	2.25	2.5	2.33333	2	4	2.33333	2.33333
4	5	5	4	5	5	4	5	5	5	4	5	4	5	4	5	4	5	3	5	5	5	4	5	5	5	4	4	5	5	4	1	1	2	5	4	5	4.66667	4.66667	4.66667	4.5	4.5	4.5	4.66667	4.66667	4.5	1.33333	4.66667
3	4	3	5	5	5	3	3	2	3	4	5	5	2	3	1	2	5	4	5	4	2	1	3	5	3	4	4	5	4	3	4	5	5	5	4	4	3.33333	5	2.66667	4.25	2	4.5	2	4	4	4.66667	4.33333
5	3	4	3	4	3	5	4	3	5	3	3	5	5	5	3	3	3	5	4	3	3	5	3	4	3	4	4	4	4	4	5	4	5	3	5	3	4	3.33333	4	4	4	3.75	3.66667	3.66667	4	4.66667	3.66667
5	5	5	5	5	5	5	5	5	4	5	5	5	5	4	5	5	5	5	4	5	5	5	5	5	5	5	5	5	5	4	5	5	5	5	5	5	5	5	5	4.75	4.75	4.75	5	5	4.75	5	5
4	4	3	5	5	4	3	1	3	4	4	4	4	2	1	2	3	3	4	4	3	3	4	3	3	3	3	5	5	4	3	3	3	2	4	4	4	3.66667	4.66667	2.33333	4	2	3.5	3.33333	3	4.25	2.66667	4
3	5	4	3	4	3	5	4	4	5	4	5	3	5	5	3	4	5	4	5	3	5	3	5	5	4	4	2	3	1	4	4	4	5	3	3	3	4	3.33333	4.33333	4.25	4.25	4.25	4.33333	4.33333	2.5	4.33333	3
4	3	5	1	2	4	2	4	1	3	2	4	2	3	2	1	4	3	2	3	4	3	3	3	3	2	3	5	4	5	4	3	3	2	3	3	2	4	2.33333	2.33333	2.75	2.5	3	3	2.66667	4.5	2.66667	2.66667
1	1	2	5	4	4	5	4	5	5	4	4	5	5	5	3	5	4	4	5	5	4	5	5	5	5	4	5	4	4	4	5	3	4	5	4	5	1.33333	4.33333	4.66667	4.5	4.5	4.5	4.66667	4.66667	4.25	4	4.66667
5	4	4	4	5	5	1	1	4	3	2	4	1	2	1	4	2	2	3	2	3	3	1	4	4	1	2	1	3	4	3	4	2	1	1	2	4	4.33333	4.66667	2	2.5	2.25	2.5	2.66667	2.33333	2.75	2.33333	2.33333
4	5	3	4	4	3	4	5	3	5	5	4	3	1	4	1	1	4	4	4	5	4	5	4	4	4	4	5	4	3	5	2	1	2	3	2	1	4	3.66667	4	4.25	1.75	4.25	4.33333	4	4.25	1.66667	2
4	4	4	3	2	3	2	1	1	5	4	3	4	1	1	1	1	1	2	1	1	2	2	1	2	1	1	4	2	4	2	1	1	2	2	2	1	4	2.66667	1.33333	4	1	1.25	1.66667	1.33333	3	1.33333	1.66667
1	1	1	5	3	4	3	5	4	1	3	3	1	4	4	4	3	1	1	1	1	1	1	1	4	4	3	4	5	4	5	4	4	3	4	5	3	1	4	4	2	3.75	1	1	3.66667	4.5	3.66667	4
2	1	3	4	5	5	5	3	4	3	1	2	1	5	3	3	4	3	2	1	1	3	1	2	1	1	3	4	5	4	4	4	5	3	3	5	4	2	4.66667	4	1.75	3.75	1.75	2	1.66667	4.25	4	4
5	5	4	5	5	5	5	5	4	5	5	4	5	5	5	5	4	4	5	5	5	5	5	5	5	5	5	5	5	5	4	5	5	5	5	5	5	4.66667	5	4.66667	4.75	4.75	4.75	5	5	4.75	5	5
5	4	3	1	1	1	5	3	4	4	4	4	4	4	5	4	5	3	4	4	5	4	5	4	3	4	3	4	5	5	4	4	5	5	4	3	5	4	1	4	4	4.5	4	4.33333	3.33333	4.5	4.66667	4
5	3	5	5	5	4	3	4	4	1	1	3	2	4	4	3	5	4	5	4	4	3	1	3	3	2	4	3	5	4	4	2	2	2	5	4	3	4.33333	4.66667	3.66667	1.75	4	4.25	2.33333	3	4	2	4
5	4	4	5	5	4	4	4	4	4	4	5	3	4	4	4	4	3	1	2	2	4	5	4	3	5	4	3	5	3	5	3	1	1	4	5	4	4.33333	4.66667	4	4	4	2	4.33333	4	4	1.66667	4.33333
5	4	3	5	3	5	2	2	4	4	5	4	4	2	3	4	2	4	5	4	4	4	1	2	2	1	2	4	2	4	2	2	2	2	1	1	1	4	4.33333	2.66667	4.25	2.75	4.25	2.33333	1.66667	3	2	1
5	5	5	5	5	5	1	1	1	4	5	5	5	5	5	5	5	5	5	5	5	5	5	5	5	5	5	5	5	5	5	5	5	5	5	5	5	5	5	1	4.75	5	5	5	5	5	5	5
5	4	4	5	4	4	2	2	3	2	2	3	4	3	1	3	3	4	3	3	1	2	3	4	2	1	4	4	5	4	4	2	3	3	2	3	3	4.33333	4.33333	2.33333	2.75	2.5	2.75	3	2.33333	4.25	2.66667	2.66667
4	5	5	5	5	4	4	5	5	5	4	4	5	3	5	5	5	5	4	5	5	4	5	5	5	4	5	4	4	5	5	4	3	3	5	5	4	4.66667	4.66667	4.66667	4.5	4.5	4.75	4.66667	4.66667	4.5	3.33333	4.66667
3	4	2	3	2	3	1	3	1	4	4	4	5	3	4	5	5	4	4	4	4	3	3	5	4	4	3	5	4	4	5	2	2	1	3	4	4	3	2.66667	1.66667	4.25	4.25	4	3.66667	3.66667	4.5	1.66667	3.66667
5	5	5	5	5	5	5	4	5	5	5	4	5	5	4	5	5	4	5	5	5	5	5	5	5	5	5	5	5	4	5	5	5	5	5	5	5	5	5	4.66667	4.75	4.75	4.75	5	5	4.75	5	5
5	5	5	5	5	5	5	5	5	5	4	5	5	4	5	5	5	4	5	5	5	5	5	5	5	5	5	4	5	5	5	5	5	5	5	5	5	5	5	5	4.75	4.75	4.75	5	5	4.75	5	5
4	4	4	4	1	3	5	3	3	3	4	3	4	4	5	5	3	5	4	5	3	1	3	2	3	5	5	4	4	4	4	5	4	3	1	2	3	4	2.66667	3.66667	3.5	4.25	4.25	2	4.33333	4	4	2
4	4	4	4	5	4	5	4	4	4	5	5	3	4	4	3	5	1	3	1	1	5	5	3	5	4	4	3	3	4	4	4	5	5	4	4	5	4	4.33333	4.33333	4.25	4	1.5	4.33333	4.33333	3.5	4.66667	4.33333
1	1	2	3	5	3	1	4	2	3	2	4	3	1	2	4	4	3	3	4	3	3	3	3	2	3	3	4	5	4	5	2	2	4	4	3	1	1.33333	3.66667	2.33333	3	2.75	3.25	3	2.66667	4.5	2.66667	2.66667
4	4	5	4	4	4	2	1	3	3	2	2	4	3	2	2	2	3	3	3	1	2	3	3	1	2	4	4	5	4	4	2	4	1	2	1	4	4.33333	4	2	2.75	2.25	2.5	2.66667	2.33333	4.25	2.33333	2.33333
4	4	5	3	4	4	5	4	5	5	4	4	5	5	4	5	4	5	5	4	5	5	4	5	5	4	5	4	4	4	4	4	5	4	5	5	4	4.33333	3.66667	4.66667	4.5	4.5	4.75	4.66667	4.66667	4	4.33333	4.66667
3	4	2	5	3	3	4	4	4	4	3	5	5	4	4	4	5	4	3	4	4	5	5	4	4	4	5	5	3	4	3	4	5	5	4	4	5	3	3.66667	4	4.25	4.25	3.75	4.66667	4.33333	3.75	4.66667	4.33333
4	1	3	4	3	5	5	5	3	3	4	5	5	3	4	4	4	3	5	4	4	4	5	4	4	4	4	3	2	1	2	5	4	5	4	3	5	2.66667	4	4.33333	4.25	3.75	4	4.33333	4	2	4.66667	4
4	4	5	2	1	1	4	5	4	5	5	5	3	4	3	4	3	3	2	1	3	4	5	5	4	5	4	4	4	5	5	5	4	3	4	4	5	4.33333	1.33333	4.33333	4.5	3.5	2.25	4.66667	4.33333	4.5	4	4.33333
1	3	2	3	2	4	4	4	5	3	5	3	4	5	3	4	4	1	4	1	1	1	1	2	4	5	4	5	4	4	4	3	4	5	4	3	4	2	3	4.33333	3.75	4	1.75	1.33333	4.33333	4.25	4	3.66667
4	3	4	1	2	4	4	2	4	1	2	2	1	4	5	4	4	2	2	3	1	4	4	4	4	4	5	4	5	4	3	5	5	4	4	3	4	3.66667	2.33333	3.33333	1.5	4.25	2	4	4.33333	4	4.66667	3.66667
2	2	1	5	5	3	2	2	1	5	4	3	4	5	4	4	4	5	5	3	3	4	5	3	5	4	3	1	2	3	2	4	4	4	4	3	4	1.66667	4.33333	1.66667	4	4.25	4	4	4	2	4	3.66667
5	4	4	4	4	4	4	4	3	4	3	4	5	2	2	2	1	4	3	5	5	2	2	3	5	5	3	3	4	4	5	3	4	5	3	4	5	4.33333	4	3.66667	4	1.75	4.25	2.33333	4.33333	4	4	4
3	4	3	4	5	5	5	3	5	2	1	2	2	3	4	5	5	4	4	4	5	4	5	4	3	5	5	2	2	2	3	1	1	3	4	4	4	3.33333	4.66667	4.33333	1.75	4.25	4.25	4.33333	4.33333	2.25	1.66667	4
1	1	2	5	3	4	5	4	4	3	3	5	4	4	3	4	4	4	5	5	4	5	5	3	4	5	3	4	4	4	5	5	4	4	5	5	3	1.33333	4	4.33333	3.75	3.75	4.5	4.33333	4	4.25	4.33333	4.33333
2	2	1	2	1	4	4	3	4	3	4	4	5	3	4	5	3	2	2	2	2	2	2	1	3	5	4	5	4	3	4	4	5	5	1	1	1	1.66667	2.33333	3.66667	4	3.75	2	1.66667	4	4	4.66667	1
5	3	3	4	5	5	4	4	4	3	5	5	4	5	4	4	4	4	5	4	5	4	3	5	3	3	5	4	4	5	5	1	3	2	4	4	4	3.66667	4.66667	4	4.25	4.25	4.5	4	3.66667	4.5	2	4
3	5	4	2	1	1	3	2	1	3	4	2	2	3	1	2	3	3	1	2	4	2	4	2	1	3	3	3	3	4	5	3	2	2	2	4	1	4	1.33333	2	2.75	2.25	2.5	2.66667	2.33333	3.75	2.33333	2.33333
3	4	4	5	4	4	5	4	4	2	4	1	2	4	4	4	5	3	1	1	2	4	3	4	4	4	5	5	4	3	4	1	1	2	3	1	1	3.66667	4.33333	4.33333	2.25	4.25	1.75	3.66667	4.33333	4	1.33333	1.66667
4	5	4	3	1	1	3	4	4	3	5	3	4	3	4	4	4	5	4	5	4	3	5	5	3	5	4	1	1	3	4	3	4	3	3	4	5	4.33333	1.66667	3.66667	3.75	3.75	4.5	4.33333	4	2.25	3.33333	4
3	5	5	4	5	4	3	3	5	1	2	2	2	3	3	4	5	3	5	5	5	5	5	3	3	5	5	5	3	3	4	5	4	5	2	1	1	4.33333	4.33333	3.66667	1.75	3.75	4.5	4.33333	4.33333	3.75	4.66667	1.33333
3	4	5	5	3	5	4	5	4	4	4	4	5	4	5	4	4	4	5	3	5	4	5	4	4	3	3	2	3	3	3	3	4	3	4	4	4	4	4.33333	4.33333	4.25	4.25	4.25	4.33333	3.33333	2.75	3.33333	4
3	4	5	2	1	1	3	3	4	3	5	3	4	4	1	2	4	5	4	4	4	4	4	5	4	4	4	4	4	4	4	5	4	5	1	1	2	4	1.33333	3.33333	3.75	2.75	4.25	4.33333	4	4	4.66667	1.33333
2	1	1	2	3	2	5	5	3	5	4	4	5	4	4	4	4	4	3	5	4	3	2	1	1	1	1	5	3	5	4	5	3	4	4	5	4	1.33333	2.33333	4.33333	4.5	4	4	2	1	4.25	4	4.33333
4	5	5	4	5	5	5	4	5	5	4	5	5	5	5	5	4	4	5	5	5	5	5	5	5	4	5	5	5	4	5	5	4	5	4	5	5	4.66667	4.66667	4.66667	4.75	4.75	4.75	5	4.66667	4.75	4.66667	4.66667
1	3	3	5	4	4	5	4	5	4	5	5	4	5	5	3	4	3	4	4	4	5	4	5	5	5	4	5	4	5	4	3	5	5	5	4	4	2.33333	4.33333	4.66667	4.5	4.25	3.75	4.66667	4.66667	4.5	4.33333	4.33333
4	5	4	2	2	2	4	4	5	3	3	1	1	5	4	3	5	1	1	3	2	4	5	3	5	4	4	5	5	3	4	5	3	4	2	1	3	4.33333	2	4.33333	2	4.25	1.75	4	4.33333	4.25	4	2
5	5	5	5	5	5	5	5	5	5	5	4	5	5	5	5	4	5	5	4	5	5	5	5	5	5	5	5	4	5	5	5	5	5	5	5	5	5	5	5	4.75	4.75	4.75	5	5	4.75	5	5
4	4	4	4	4	4	3	5	5	4	4	4	3	2	3	3	3	4	4	3	4	3	4	5	5	3	4	4	5	3	4	4	5	4	2	2	2	4	4	4.33333	3.75	2.75	3.75	4	4	4	4.33333	2
4	5	5	5	4	4	5	5	4	5	5	4	4	3	1	3	1	5	5	3	3	5	4	5	5	4	4	5	3	5	5	5	5	4	5	4	4	4.66667	4.33333	4.66667	4.5	2	4	4.66667	4.33333	4.5	4.66667	4.33333
5	3	4	4	3	5	5	5	5	4	4	3	4	4	1	3	4	4	4	4	3	3	5	5	5	3	4	5	3	4	3	4	5	4	4	5	4	4	4	5	3.75	3	3.75	4.33333	4	3.75	4.33333	4.33333
3	4	4	4	4	5	2	3	2	3	3	2	4	2	2	2	4	3	3	3	3	1	4	4	2	4	2	2	3	1	2	4	2	2	2	4	2	3.66667	4.33333	2.33333	3	2.5	3	3	2.66667	2	2.66667	2.66667
4	5	5	5	4	3	5	4	5	5	5	3	5	5	3	5	5	3	4	5	4	4	5	5	5	4	5	4	3	5	4	2	2	1	4	5	5	4.66667	4	4.66667	4.5	4.5	4	4.66667	4.66667	4	1.66667	4.66667
3	5	5	5	4	4	1	2	2	5	4	4	4	2	2	1	1	4	5	3	4	4	3	5	5	4	4	2	1	1	1	4	5	5	5	3	3	4.33333	4.33333	1.66667	4.25	1.5	4	4	4.33333	1.25	4.66667	3.66667
1	1	3	5	5	4	2	1	2	4	3	5	5	3	3	5	3	4	4	3	5	3	4	5	3	5	4	2	1	2	1	3	5	4	3	4	4	1.66667	4.66667	1.66667	4.25	3.5	4	4	4	1.5	4	3.66667
5	4	3	5	5	4	4	5	5	4	4	5	5	5	3	4	4	3	5	5	3	5	5	4	4	5	5	5	5	5	5	4	5	4	5	5	4	4	4.66667	4.66667	4.5	4	4	4.66667	4.66667	5	4.33333	4.66667
5	5	4	5	5	5	5	5	4	5	4	5	5	5	5	5	4	5	5	4	5	5	5	5	4	5	5	5	5	4	5	4	5	5	5	5	5	4.66667	5	4.66667	4.75	4.75	4.75	5	4.66667	4.75	4.66667	5
1	2	2	5	4	5	3	3	1	3	3	3	3	4	5	5	4	4	4	3	3	4	3	3	3	3	2	2	4	2	1	3	4	1	2	3	3	1.66667	4.66667	2.33333	3	4.5	3.5	3.33333	2.66667	2.25	2.66667	2.66667
4	4	4	3	4	4	3	5	4	4	4	3	5	4	5	3	3	5	5	3	4	3	2	1	3	3	4	5	5	4	3	2	2	1	3	4	5	4	3.66667	4	4	3.75	4.25	2	3.33333	4.25	1.66667	4
3	5	4	4	4	5	2	3	3	2	3	2	2	3	5	4	3	4	4	4	5	5	4	4	4	4	4	4	2	1	2	5	4	5	5	3	4	4	4.33333	2.66667	2.25	3.75	4.25	4.33333	4	2.25	4.66667	4
4	3	2	4	4	4	3	5	5	5	5	3	4	4	5	3	5	5	3	5	5	1	2	1	4	4	5	4	5	4	4	5	3	4	3	3	4	3	4	4.33333	4.25	4.25	4.5	1.33333	4.33333	4.25	4	3.33333
5	5	5	5	5	5	5	5	5	4	5	5	5	5	5	5	4	5	4	5	5	5	5	5	5	5	5	5	5	5	5	5	5	5	5	5	5	5	5	5	4.75	4.75	4.75	5	5	5	5	5
5	4	5	3	5	5	5	5	4	4	5	4	5	2	2	2	2	1	1	2	3	5	4	5	5	4	5	4	5	5	3	5	4	3	4	5	5	4.66667	4.33333	4.66667	4.5	2	1.75	4.66667	4.66667	4.25	4	4.66667
5	4	5	5	5	5	5	5	4	4	5	5	5	5	5	5	4	5	5	5	4	5	5	5	5	4	5	5	5	5	4	5	5	5	5	5	5	4.66667	5	4.66667	4.75	4.75	4.75	5	4.66667	4.75	5	5
3	1	2	5	4	4	5	3	3	5	4	4	4	3	1	4	4	5	4	4	5	5	3	4	4	4	4	4	4	4	4	4	5	5	3	4	5	2	4.33333	3.66667	4.25	3	4.5	4	4	4	4.66667	4
4	5	3	1	3	3	5	4	4	1	1	3	2	4	3	4	4	5	4	5	4	3	5	5	4	4	5	1	2	2	4	4	4	4	4	3	4	4	2.33333	4.33333	1.75	3.75	4.5	4.33333	4.33333	2.25	4	3.66667
3	3	3	4	1	3	4	5	3	5	4	4	4	1	1	1	2	5	5	4	3	1	1	2	5	3	5	5	5	4	4	5	4	3	5	3	5	3	2.66667	4	4.25	1.25	4.25	1.33333	4.33333	4.5	4	4.33333
4	5	4	5	4	3	3	4	5	3	5	4	4	4	1	1	1	5	4	4	5	1	3	2	5	4	4	4	1	1	4	3	5	4	4	3	3	4.33333	4	4	4	1.75	4.5	2	4.33333	2.5	4	3.33333
5	5	5	1	1	1	5	5	5	5	5	5	5	5	5	5	5	5	5	5	5	5	5	5	5	5	5	5	5	5	5	5	5	5	5	5	5	5	1	5	5	5	5	5	5	5	5	5
5	5	5	1	1	1	5	5	5	5	5	5	5	5	5	5	5	5	5	5	5	5	5	5	5	5	5	5	5	5	5	5	5	5	5	5	5	5	1	5	5	5	5	5	5	5	5	5
4	2	2	4	5	3	1	3	2	3	2	3	2	1	2	2	4	3	3	1	3	3	1	3	4	1	1	1	3	4	1	1	2	3	2	3	1	2.66667	4	2	2.5	2.25	2.5	2.33333	2	2.25	2	2
4	5	5	4	4	3	5	4	5	5	4	5	4	5	5	4	4	4	5	4	5	5	5	4	4	5	5	5	4	3	3	4	5	5	4	5	5	4.66667	3.66667	4.66667	4.5	4.5	4.5	4.66667	4.66667	3.75	4.66667	4.66667
5	4	3	3	4	5	5	4	4	5	5	3	5	3	4	3	1	4	5	3	5	4	5	4	5	5	3	1	3	3	1	1	1	3	5	5	3	4	4	4.33333	4.5	2.75	4.25	4.33333	4.33333	2	1.66667	4.33333
5	4	4	3	5	4	4	4	3	4	3	4	4	5	4	4	5	5	4	3	4	5	4	3	4	5	3	4	4	3	5	3	5	5	4	4	5	4.33333	4	3.66667	3.75	4.5	4	4	4	4	4.33333	4.33333
4	5	3	4	4	5	4	1	2	3	4	3	1	1	3	2	4	3	3	4	1	4	2	3	2	3	3	5	3	4	4	3	3	2	2	2	4	4	4.33333	2.33333	2.75	2.5	2.75	3	2.66667	4	2.66667	2.66667
4	5	4	4	4	4	4	3	4	3	1	1	3	2	2	3	2	5	3	5	4	3	5	4	3	5	5	5	4	4	4	3	3	3	4	5	3	4.33333	4	3.66667	2	2.25	4.25	4	4.33333	4.25	3	4
1	3	1	2	2	2	4	4	5	3	5	5	4	5	4	4	4	5	3	5	3	2	3	2	4	4	5	4	5	5	3	4	4	2	3	5	3	1.66667	2	4.33333	4.25	4.25	4	2.33333	4.33333	4.25	3.33333	3.66667
4	4	3	3	4	4	5	4	4	5	3	3	5	3	5	4	5	3	3	5	5	4	4	5	4	5	3	3	3	2	1	2	3	4	2	1	2	3.66667	3.66667	4.33333	4	4.25	4	4.33333	4	2.25	3	1.66667
4	4	5	4	4	4	3	1	4	3	1	4	1	3	4	5	4	3	4	4	3	5	3	3	3	3	3	3	5	3	5	3	3	3	4	3	3	4.33333	4	2.66667	2.25	4	3.5	3.66667	3	4	3	3.33333
4	5	4	4	2	1	1	2	1	4	3	5	4	5	5	3	5	5	5	4	4	4	4	4	5	5	3	4	4	4	5	5	5	4	5	4	3	4.33333	2.33333	1.33333	4	4.5	4.5	4	4.33333	4.25	4.66667	4
5	5	5	5	5	5	5	5	5	5	5	5	5	5	5	5	5	5	5	5	5	5	5	5	5	5	5	5	5	5	5	5	5	5	5	5	5	5	5	5	5	5	5	5	5	5	5	5
3	3	1	2	2	4	1	2	3	3	1	2	4	2	2	2	3	2	2	2	4	3	1	3	2	3	1	3	1	4	1	2	3	1	3	1	2	2.33333	2.66667	2	2.5	2.25	2.5	2.33333	2	2.25	2	2
4	3	4	3	4	3	4	4	4	5	4	3	4	4	5	4	4	4	5	4	4	3	5	5	3	5	5	5	5	5	5	5	4	4	5	3	5	3.66667	3.33333	4	4	4.25	4.25	4.33333	4.33333	5	4.33333	4.33333
1	1	2	5	4	5	3	2	3	5	3	4	3	4	5	5	4	4	3	3	4	4	2	4	4	4	1	3	5	3	4	4	3	2	3	1	1	1.33333	4.66667	2.66667	3.75	4.5	3.5	3.33333	3	3.75	3	1.66667
1	1	1	4	5	4	1	1	3	1	2	2	2	4	2	2	4	5	5	5	3	5	3	3	1	2	3	4	4	5	4	4	3	4	4	4	4	1	4.33333	1.66667	1.75	3	4.5	3.66667	2	4.25	3.66667	4
3	1	1	4	5	4	4	5	4	4	5	4	5	4	5	4	4	4	5	4	4	5	4	4	3	5	5	4	5	4	4	4	5	5	4	4	5	1.66667	4.33333	4.33333	4.5	4.25	4.25	4.33333	4.33333	4.25	4.66667	4.33333
4	5	5	5	4	5	4	5	5	4	4	5	5	5	3	5	5	3	4	5	4	4	5	5	4	5	5	4	4	4	3	4	3	4	5	5	4	4.66667	4.66667	4.66667	4.5	4.5	4	4.66667	4.66667	3.75	3.66667	4.66667
5	4	4	2	1	4	4	5	5	4	5	5	4	4	4	5	5	3	4	4	5	5	5	4	5	5	4	5	4	5	3	3	5	5	5	5	4	4.33333	2.33333	4.66667	4.5	4.5	4	4.66667	4.66667	4.25	4.33333	4.66667
3	3	5	4	4	1	3	4	4	4	5	3	5	4	5	4	3	5	3	5	4	4	4	4	3	5	5	2	2	1	1	5	4	4	5	3	4	3.66667	3	3.66667	4.25	4	4.25	4	4.33333	1.5	4.33333	4
4	4	4	2	2	2	3	4	4	3	3	5	4	4	5	4	4	1	2	1	4	4	5	4	3	1	1	3	2	2	1	4	5	5	4	4	4	4	2	3.66667	3.75	4.25	2	4.33333	1.66667	2	4.66667	4
4	4	5	4	5	4	4	4	3	3	4	3	4	4	4	5	3	2	1	2	1	4	5	3	3	5	4	2	3	3	3	4	5	5	5	3	4	4.33333	4.33333	3.66667	3.5	4	1.5	4	4	2.75	4.66667	4
5	4	4	1	4	1	4	5	4	4	3	3	4	5	4	3	5	5	4	5	5	4	4	5	3	5	5	3	1	1	2	4	5	3	3	5	4	4.33333	2	4.33333	3.5	4.25	4.75	4.33333	4.33333	1.75	4	4
4	4	4	3	3	1	4	5	3	1	2	2	3	1	4	1	1	4	5	4	4	1	2	2	4	4	5	4	3	4	3	4	5	5	5	4	4	4	2.33333	4	2	1.75	4.25	1.66667	4.33333	3.5	4.66667	4.33333
4	4	5	3	4	3	4	4	5	5	5	5	3	5	4	4	4	2	2	3	2	3	4	4	5	4	4	3	3	1	1	3	5	4	5	3	5	4.33333	3.33333	4.33333	4.5	4.25	2.25	3.66667	4.33333	2	4	4.33333
3	5	5	5	4	4	5	3	4	4	3	4	4	3	4	3	5	4	5	3	5	4	5	4	1	2	3	4	5	3	4	1	1	1	4	4	4	4.33333	4.33333	4	3.75	3.75	4.25	4.33333	2	4	1	4
5	4	3	5	4	5	4	2	2	5	3	4	5	1	1	2	1	4	3	3	4	5	3	3	2	3	4	4	3	5	4	4	3	2	1	2	2	4	4.66667	2.66667	4.25	1.25	3.5	3.66667	3	4	3	1.66667
5	5	4	4	4	3	5	5	4	5	5	4	4	4	4	5	5	5	4	4	4	5	4	5	4	5	5	5	4	5	4	3	1	1	5	4	5	4.66667	3.66667	4.66667	4.5	4.5	4.25	4.66667	4.66667	4.5	1.66667	4.66667
4	2	3	5	4	5	3	4	2	4	5	4	4	2	2	3	1	3	5	5	5	5	4	4	3	1	1	5	5	3	4	2	1	3	1	2	1	3	4.66667	3	4.25	2	4.5	4.33333	1.66667	4.25	2	1.33333
5	4	5	3	5	5	4	5	5	5	4	5	4	5	4	5	4	4	5	4	5	5	5	4	5	5	4	1	3	4	2	4	3	4	5	5	4	4.66667	4.33333	4.66667	4.5	4.5	4.5	4.66667	4.66667	2.5	3.66667	4.66667
4	5	4	1	2	3	4	4	5	4	4	4	4	4	4	5	5	3	4	5	3	5	4	4	1	3	1	2	2	3	1	4	4	5	2	1	1	4.33333	2	4.33333	4	4.5	3.75	4.33333	1.66667	2	4.33333	1.33333
1	1	2	4	4	4	5	5	5	1	2	1	1	3	5	4	5	1	1	2	3	4	4	5	4	5	3	5	4	4	3	1	2	1	4	3	3	1.33333	4	5	1.25	4.25	1.75	4.33333	4	4	1.33333	3.33333
1	3	2	4	4	5	5	4	5	5	4	5	4	2	1	1	3	3	5	5	5	5	4	5	4	5	4	2	1	3	2	3	5	4	5	5	3	2	4.33333	4.66667	4.5	1.75	4.5	4.66667	4.33333	2	4	4.33333
4	5	4	3	5	4	2	3	1	3	2	3	3	2	3	4	1	1	4	4	2	3	2	3	1	4	2	4	5	5	3	2	1	4	3	2	2	4.33333	4	2	2.75	2.5	2.75	2.66667	2.33333	4.25	2.33333	2.33333
5	5	4	5	5	5	5	5	4	5	4	5	5	5	4	5	5	5	5	4	5	5	5	5	5	4	5	5	5	4	5	4	5	5	5	5	5	4.66667	5	4.66667	4.75	4.75	4.75	5	4.66667	4.75	4.66667	5
3	5	4	4	4	5	2	1	1	2	1	1	3	4	5	5	4	4	4	5	4	4	4	4	4	4	4	2	2	1	4	1	2	3	4	1	1	4	4.33333	1.33333	1.75	4.5	4.25	4	4	2.25	2	2
4	5	3	5	4	4	4	5	4	5	5	5	3	5	4	4	3	1	1	3	3	5	4	5	5	4	4	4	1	3	1	4	5	5	4	4	5	4	4.33333	4.33333	4.5	4	2	4.66667	4.33333	2.25	4.66667	4.33333
4	5	4	5	4	3	1	2	2	1	2	2	2	2	3	3	4	5	4	4	3	4	1	2	2	2	1	3	1	1	4	2	1	3	5	4	3	4.33333	4	1.66667	1.75	3	4	2.33333	1.66667	2.25	2	4
4	5	4	5	4	4	5	4	4	4	5	3	5	5	3	5	3	3	4	5	4	4	3	5	4	5	3	4	4	5	4	4	5	4	2	1	1	4.33333	4.33333	4.33333	4.25	4	4	4	4	4.25	4.33333	1.33333
4	4	3	3	5	4	1	1	3	1	2	1	3	3	4	5	3	5	5	5	3	4	5	4	4	5	4	3	5	5	3	5	5	4	4	5	4	3.66667	4	1.66667	1.75	3.75	4.5	4.33333	4.33333	4	4.66667	4.33333
4	5	4	4	5	3	4	4	5	4	5	5	3	4	5	5	4	4	4	3	4	2	2	1	5	3	4	5	4	4	5	5	4	5	1	1	2	4.33333	4	4.33333	4.25	4.5	3.75	1.66667	4	4.5	4.66667	1.33333
5	5	4	5	5	4	5	5	4	5	4	5	5	4	5	5	5	5	5	5	4	5	5	5	4	5	5	5	5	4	5	5	4	5	5	5	5	4.66667	4.66667	4.66667	4.75	4.75	4.75	5	4.66667	4.75	4.66667	5
5	3	5	4	5	4	5	5	3	1	1	1	3	3	1	3	2	1	1	4	1	4	5	3	2	1	1	2	3	3	2	5	4	5	3	3	3	4.33333	4.33333	4.33333	1.5	2.25	1.75	4	1.33333	2.5	4.66667	3
5	4	4	5	4	4	4	3	4	4	5	5	3	3	3	4	4	4	5	5	3	4	4	3	3	5	5	1	3	3	1	2	3	1	1	4	1	4.33333	4.33333	3.66667	4.25	3.5	4.25	3.66667	4.33333	2	2	2
4	3	5	4	5	5	4	5	4	5	5	5	3	3	4	5	5	4	4	5	5	5	3	5	5	4	4	5	3	4	3	5	3	4	5	5	3	4	4.66667	4.33333	4.5	4.25	4.5	4.33333	4.33333	3.75	4	4.33333
3	5	4	4	4	4	4	5	3	5	4	4	4	5	4	4	3	5	4	4	4	1	1	1	3	4	4	5	3	3	4	2	1	1	5	4	3	4	4	4	4.25	4	4.25	1	3.66667	3.75	1.33333	4
4	3	4	4	4	4	5	4	4	3	1	3	1	2	2	2	1	3	5	5	4	1	4	1	4	4	4	3	4	3	1	2	2	2	3	4	5	3.66667	4	4.33333	2	1.75	4.25	2	4	2.75	2	4
1	3	1	4	3	3	3	3	4	3	1	3	2	5	3	3	3	4	4	5	5	2	1	1	4	4	5	2	4	2	1	4	5	3	5	4	3	1.66667	3.33333	3.33333	2.25	3.5	4.5	1.33333	4.33333	2.25	4	4
5	3	4	3	5	5	4	5	4	3	3	4	5	4	5	4	5	1	1	2	4	3	2	1	1	1	1	5	4	4	5	4	5	5	4	5	3	4	4.33333	4.33333	3.75	4.5	2	2	1	4.5	4.66667	4
4	5	3	2	2	2	5	3	4	1	3	2	2	4	5	4	4	4	3	5	5	4	4	5	4	4	4	3	4	4	4	4	4	4	4	4	5	4	2	4	2	4.25	4.25	4.33333	4	3.75	4	4.33333
5	4	5	5	4	5	4	5	5	5	5	5	4	4	5	5	4	5	5	5	4	5	5	4	5	4	5	4	5	5	5	4	5	5	5	5	4	4.66667	4.66667	4.66667	4.75	4.5	4.75	4.66667	4.66667	4.75	4.66667	4.66667
5	5	4	1	1	2	5	4	5	4	4	5	5	4	5	4	5	4	5	4	4	5	5	4	5	5	4	1	2	3	1	5	3	4	5	5	4	4.66667	1.33333	4.66667	4.5	4.5	4.25	4.66667	4.66667	1.75	4	4.66667
4	5	4	5	5	5	3	4	5	3	5	3	3	4	4	5	4	5	5	4	4	1	1	3	2	1	2	3	1	2	4	2	2	1	4	4	4	4.33333	5	4	3.5	4.25	4.5	1.66667	1.66667	2.5	1.66667	4
5	3	5	3	4	5	1	2	1	2	4	3	4	4	4	5	4	5	5	5	3	5	3	5	4	4	3	3	5	4	5	5	3	4	4	4	5	4.33333	4	1.33333	3.25	4.25	4.5	4.33333	3.66667	4.25	4	4.33333
4	5	4	3	3	3	3	5	3	1	3	1	2	4	5	4	5	3	1	1	2	4	4	4	3	4	5	4	5	4	5	4	5	3	3	4	3	4.33333	3	3.66667	1.75	4.5	1.75	4	4	4.5	4	3.33333
4	4	5	1	1	1	3	4	5	4	5	4	5	1	2	2	3	4	5	5	4	4	5	3	2	1	2	3	3	3	2	5	3	5	5	3	5	4.33333	1	4	4.5	2	4.5	4	1.66667	2.75	4.33333	4.33333
